# Supplementary material for: 4-Methyl-N-(3-methyl­phen­yl)benzene­sulfonamide
Source: Acta Crystallogr Sect E Struct Rep Online. 2009 Nov 25;65(Pt 12):o3208. doi: 10.1107/S1600536809049332 (PMC2972154; doi:10.1107/S1600536809049332)
Supplement: Supplementary file 2 [file e-65-o3208-Isup2.hkl]

# 
# h,k,l, Fc-squared, Fo-squared, sigma(Fo-squared) and status flag 
# 
data_I
_shelx_title ' S22 C2/C' 
_shelx_refln_list_code          4 
_shelx_F_calc_maximum      373.61 
_exptl_crystal_F_000      1104.00 
_reflns_d_resolution_high  0.8372 
 
loop_ 
 _symmetry_equiv_pos_as_xyz 
 'x, y, z' 
 '-x, y, -z+1/2' 
 'x+1/2, y+1/2, z' 
 '-x+1/2, y+1/2, -z+1/2' 
 '-x, -y, -z' 
 'x, -y, z-1/2' 
 '-x+1/2, -y+1/2, -z' 
 'x+1/2, -y+1/2, z-1/2' 
 
_cell_length_a    14.0760 
_cell_length_b    14.5190 
_cell_length_c    13.4820 
_cell_angle_alpha  90.000 
_cell_angle_beta   98.100 
_cell_angle_gamma  90.000 
 
_shelx_F_squared_multiplier     1.000 
 
loop_ 
 _refln_index_h 
 _refln_index_k 
 _refln_index_l 
 _refln_F_squared_calc 
 _refln_F_squared_meas 
 _refln_F_squared_sigma 
 _refln_observed_status 
   2   0   0     4628.25     5382.63    395.88 o 
   4   0   0     4632.96     4309.38     20.38 o 
   6   0   0     3600.23     3520.12     20.76 o 
   8   0   0     1705.65     1657.33     14.71 o 
  10   0   0      449.81      391.62      8.11 o 
  12   0   0      462.71      437.89      9.32 o 
  14   0   0      244.45      303.17      7.82 o 
  16   0   0      137.71      218.29      5.32 o 
   1   1   0     6476.70     7550.53   1037.98 o 
   3   1   0     7049.77     7337.02    984.97 o 
   5   1   0      102.80      182.90     18.42 o 
   7   1   0      336.12      413.86     17.73 o 
   9   1   0       55.49       32.01      1.27 o 
  11   1   0      704.02      681.82     49.73 o 
  13   1   0      117.33      120.48      2.67 o 
  15   1   0      281.08      362.45     10.84 o 
   0   2   0     2214.72     2542.88     11.25 o 
   2   2   0     4045.03     4354.30    550.04 o 
   4   2   0       14.65       14.35      1.12 o 
   6   2   0     1255.65     1272.66     54.76 o 
   8   2   0      701.18      734.42     43.64 o 
  10   2   0       70.83       87.19      2.36 o 
  12   2   0        0.67        4.51      1.42 o 
  14   2   0        3.19       10.21      1.97 o 
  16   2   0        3.67        6.98      1.33 o 
   1   3   0      630.43      634.34     49.44 o 
   3   3   0      468.26      549.10     72.41 o 
   5   3   0     2333.10     2633.85    332.89 o 
   7   3   0       21.35       50.61      8.78 o 
   9   3   0       19.93       33.92      3.43 o 
  11   3   0      514.71      501.55     27.46 o 
  13   3   0       50.60       55.11      8.27 o 
  15   3   0      193.22      237.69     21.73 o 
   0   4   0    13424.03    14591.35    115.93 o 
   2   4   0      160.99      113.19     38.61 o 
   4   4   0     1237.87     1697.32    254.93 o 
   6   4   0     1084.82     1042.59    156.18 o 
   8   4   0      571.36      568.86     85.47 o 
  10   4   0     1287.16     1211.82    122.48 o 
  12   4   0      710.93      608.62     45.17 o 
  14   4   0        0.13       -1.43      1.81 o 
  16   4   0       17.26       29.29      2.71 o 
   1   5   0     1496.13     1589.41    214.18 o 
   3   5   0       19.67       10.02      1.54 o 
   5   5   0     5985.38     6403.40   1275.39 o 
   7   5   0       57.87      110.89     20.81 o 
   9   5   0     1221.77     1078.70    198.64 o 
  11   5   0     1608.43     1519.77    271.92 o 
  13   5   0       55.94       63.95      8.91 o 
  15   5   0        0.68        1.81      0.79 o 
   0   6   0       43.42       38.57      1.37 o 
   2   6   0     7638.44     8131.70   1039.67 o 
   4   6   0      544.18      538.57    134.41 o 
   6   6   0     2493.36     2852.21    600.56 o 
   8   6   0     1181.86     1212.38    210.86 o 
  10   6   0       93.59       99.59     17.75 o 
  12   6   0      922.45      958.45    161.81 o 
  14   6   0      103.53       87.29     10.97 o 
   1   7   0       29.14       68.02      1.63 o 
   3   7   0     1144.88     1020.88    181.28 o 
   5   7   0     4161.02     3871.96   1262.98 o 
   7   7   0     1044.35     1204.86    270.12 o 
   9   7   0      201.33      143.45     26.10 o 
  11   7   0      862.80      837.55    148.05 o 
  13   7   0      414.23      371.64     49.67 o 
  15   7   0       26.46       31.83      2.50 o 
   0   8   0      413.74      372.60      6.48 o 
   2   8   0     1751.99     1681.43     70.51 o 
   4   8   0        5.98        7.54      1.06 o 
   6   8   0      892.12      750.27    328.57 o 
   8   8   0        5.08        9.33      1.05 o 
  10   8   0       75.56      103.09     21.07 o 
  12   8   0       46.79       45.70      5.87 o 
  14   8   0        0.25        0.43      0.86 o 
   1   9   0        9.57        9.55      1.97 o 
   3   9   0      907.92      864.94    125.36 o 
   5   9   0      105.02       81.18     29.29 o 
   7   9   0        0.04        2.38      3.98 o 
   9   9   0        6.54        6.57      2.19 o 
  11   9   0       27.87       30.01      4.57 o 
  13   9   0        5.52        0.39      1.35 o 
   0  10   0     1108.24      911.03     11.88 o 
   2  10   0      602.46      605.71     52.23 o 
   4  10   0     1055.13      761.07    234.00 o 
   6  10   0     1012.74      822.91    321.41 o 
   8  10   0       72.29       62.26     24.55 o 
  10  10   0        6.78        9.98      3.58 o 
  12  10   0       45.48       58.04      6.67 o 
   1  11   0     1729.95     1524.75    104.94 o 
   3  11   0        3.29        4.28      1.37 o 
   5  11   0     1460.48     1137.25    404.02 o 
   7  11   0     1550.92     1306.99    601.64 o 
   9  11   0       46.70       31.52      9.94 o 
  11  11   0        8.83        8.59      1.22 o 
   0  12   0        6.40       11.21      2.40 o 
   2  12   0      271.90      226.20     34.05 o 
   4  12   0      251.90      171.71     54.24 o 
   6  12   0     1263.47      967.97    434.43 o 
   8  12   0       19.01       10.20      4.67 o 
  10  12   0       69.77       91.78     21.04 o 
  12  12   0        2.40        6.54      0.86 o 
   1  13   0     1398.62     1138.09     97.84 o 
   3  13   0       57.72       41.98     10.11 o 
   5  13   0       19.52       17.58      3.81 o 
   7  13   0      101.93       67.82     27.83 o 
   9  13   0       63.64       71.52     16.33 o 
  11  13   0        0.03        1.03      1.88 o 
   0  14   0       33.17       20.47      2.23 o 
   2  14   0      234.61      168.39     26.47 o 
   4  14   0      281.04      203.37     63.86 o 
   6  14   0      578.06      462.15    163.87 o 
   8  14   0        0.45        2.72      1.07 o 
   1  15   0      258.02      222.14      7.95 o 
   3  15   0        4.75        3.56      1.71 o 
   5  15   0      893.80      781.85    257.41 o 
   7  15   0      196.68      223.20     56.94 o 
   0  16   0        2.50        0.34      2.74 o 
   2  16   0       87.73       74.07     14.62 o 
   4  16   0      362.13      333.86     86.56 o 
   6  16   0      249.19      256.53     52.16 o 
   1  17   0      150.63      132.54      6.57 o 
   3  17   0        2.04        3.65      0.94 o 
 -15   1   1      329.52      388.12      5.63 o 
 -13   1   1      602.92      684.67     21.88 o 
 -11   1   1        0.32        1.21      1.47 o 
  -9   1   1        3.33        4.93      0.91 o 
  -7   1   1      591.05      739.02     18.70 o 
  -5   1   1     3176.92     3372.45    132.64 o 
  -3   1   1      550.15      562.55     57.90 o 
  -1   1   1      435.26      430.36     58.05 o 
   1   1   1    18531.92    16115.41   2216.92 o 
   3   1   1    21019.15    23477.81   1359.46 o 
   5   1   1      143.32      166.93     13.84 o 
   7   1   1      191.16      150.69     11.43 o 
   9   1   1      738.66      733.48     20.62 o 
  11   1   1       34.34       35.37      1.64 o 
  13   1   1      997.24     1106.03     10.52 o 
  15   1   1        3.63        5.10      2.27 o 
 -16   2   1        7.12       11.33      1.12 o 
 -14   2   1      451.04      464.88     19.19 o 
 -12   2   1      612.96      599.64     53.32 o 
 -10   2   1      745.55      668.37     22.82 o 
  -8   2   1     1424.14     1269.25     59.30 o 
  -6   2   1        9.76       33.87     19.18 o 
  -4   2   1      550.18      754.27     82.63 o 
  -2   2   1   139582.66   124879.50  22261.24 o 
   0   2   1     5319.30     5736.49    659.15 o 
   2   2   1      635.86      660.96     26.81 o 
   4   2   1     1640.12     1724.89    113.50 o 
   6   2   1       94.84       86.84      1.88 o 
   8   2   1     1801.02     1785.15    104.61 o 
  10   2   1      237.05      223.71      4.53 o 
  12   2   1      430.65      463.11     29.14 o 
  14   2   1      186.09      213.70     19.28 o 
  16   2   1        5.59        7.37      1.97 o 
 -15   3   1       35.46       45.61      3.34 o 
 -13   3   1      369.72      344.63     48.79 o 
 -11   3   1       96.93      101.43      9.00 o 
  -9   3   1        9.24        5.08      1.97 o 
  -7   3   1     1428.94     1495.82    208.79 o 
  -5   3   1      432.66      385.77     46.61 o 
  -3   3   1    44277.99    45626.43   9609.98 o 
  -1   3   1      137.23      238.03    101.25 o 
   1   3   1     9643.84    10351.38    370.73 o 
   3   3   1      529.54      430.94     32.09 o 
   5   3   1      231.15      325.06     32.97 o 
   7   3   1        1.48        2.89      1.93 o 
   9   3   1      177.46      180.05     16.53 o 
  11   3   1       49.08       49.92      7.11 o 
  13   3   1      323.78      365.61     47.29 o 
  15   3   1        0.50        3.94      1.15 o 
 -16   4   1        3.24        4.33      0.94 o 
 -14   4   1       87.46       89.50     15.39 o 
 -12   4   1      281.15      261.06     17.72 o 
 -10   4   1      155.39      153.00     18.63 o 
  -8   4   1      633.65      501.91     68.64 o 
  -6   4   1     1058.94     1338.92    208.62 o 
  -4   4   1    10394.51    12304.24   2252.95 o 
  -2   4   1     2862.66     2521.21   1269.36 o 
   0   4   1      455.42      505.28     57.93 o 
   2   4   1      470.42      536.35      4.12 o 
   4   4   1      292.05      466.64     60.28 o 
   6   4   1        1.19       19.90      8.60 o 
   8   4   1       12.27       14.58      1.50 o 
  10   4   1      335.44      294.76     32.46 o 
  12   4   1      191.33      150.26     16.79 o 
  14   4   1      102.81       99.55     15.18 o 
  16   4   1        1.02        1.18      0.76 o 
 -15   5   1       49.50       49.70      4.73 o 
 -13   5   1       94.66      101.40      9.99 o 
 -11   5   1      103.84      116.05     13.81 o 
  -9   5   1     1891.88     1734.82    282.14 o 
  -7   5   1     1813.05     1982.29    318.48 o 
  -5   5   1     1326.08     1373.73    240.75 o 
  -3   5   1      603.95      889.34    206.73 o 
  -1   5   1    11942.79    11302.61   3412.73 o 
   1   5   1     2341.46     2409.11     10.31 o 
   3   5   1     9944.92    10701.76   1313.70 o 
   5   5   1      683.95      786.90    126.14 o 
   7   5   1      718.20      576.33     89.73 o 
   9   5   1     1438.35     1362.28    235.76 o 
  11   5   1      770.87      734.38    120.05 o 
  13   5   1      584.00      550.57    108.98 o 
  15   5   1      155.33      163.99     13.29 o 
 -14   6   1       90.79       93.79      9.56 o 
 -12   6   1       68.33       72.40     10.54 o 
 -10   6   1     1462.41     1396.28    202.94 o 
  -8   6   1     2589.53     2682.01    471.68 o 
  -6   6   1     1103.29     1423.84    258.69 o 
  -4   6   1     2916.94     3053.22    928.49 o 
  -2   6   1     4949.75     5314.82   1069.68 o 
   0   6   1      880.94      747.12    171.48 o 
   2   6   1     1038.34     1085.58     21.31 o 
   4   6   1      192.71      131.32     28.72 o 
   6   6   1       50.37       40.54      6.72 o 
   8   6   1     1460.30     1427.72    263.03 o 
  10   6   1      284.46      257.02     51.65 o 
  12   6   1        0.76        1.46      1.75 o 
  14   6   1      187.96      174.63     27.07 o 
 -15   7   1        8.81       15.80      1.93 o 
 -13   7   1      521.17      506.31     56.36 o 
 -11   7   1      245.58      234.99     35.24 o 
  -9   7   1      692.55      641.79    100.73 o 
  -7   7   1       12.83       28.21      6.73 o 
  -5   7   1       34.27       45.84     15.50 o 
  -3   7   1      226.38      309.83     72.70 o 
  -1   7   1        6.89        0.08      1.28 o 
   1   7   1     1528.16     1615.47    100.59 o 
   3   7   1     1746.27     1698.88    180.37 o 
   5   7   1     1323.24     1346.06    381.98 o 
   7   7   1      139.64      105.03     31.72 o 
   9   7   1       72.78       83.37     15.80 o 
  11   7   1      503.26      404.32     84.42 o 
  13   7   1        5.69        6.47      0.89 o 
  15   7   1       31.31       39.74      3.03 o 
 -14   8   1        3.32        2.84      1.88 o 
 -12   8   1       27.77       22.21      2.98 o 
 -10   8   1      230.03      215.33     35.20 o 
  -8   8   1      592.54      572.14    100.06 o 
  -6   8   1       86.37       74.55     31.94 o 
  -4   8   1      558.57      536.38    152.20 o 
  -2   8   1     1990.90     1908.12    261.52 o 
   0   8   1      912.21      949.36     64.41 o 
   2   8   1       95.53       53.24      7.12 o 
   4   8   1     1235.92     1304.80    261.65 o 
   6   8   1      114.27       74.24     28.56 o 
   8   8   1       17.26       12.74      2.98 o 
  10   8   1      685.27      771.95    147.81 o 
  12   8   1        0.49        0.12      1.99 o 
  14   8   1       34.38       33.49      7.20 o 
 -13   9   1       36.61       39.22      5.44 o 
 -11   9   1        1.50        3.33      1.25 o 
  -9   9   1      701.86      781.49    122.08 o 
  -7   9   1      507.36      400.62    145.07 o 
  -5   9   1       30.62       17.32      7.45 o 
  -3   9   1      461.93      402.31     79.71 o 
  -1   9   1       21.29       18.62      1.20 o 
   1   9   1       30.11       26.69      2.18 o 
   3   9   1     1655.35     1578.23    208.45 o 
   5   9   1      877.74      870.59    295.77 o 
   7   9   1      941.73      758.58    322.30 o 
   9   9   1      471.73      443.88     96.53 o 
  11   9   1       56.87       50.63      8.13 o 
  13   9   1      169.80      164.83     22.63 o 
 -12  10   1        0.38        2.58      0.98 o 
 -10  10   1        9.28       21.63      1.49 o 
  -8  10   1      988.33      922.71    346.62 o 
  -6  10   1      230.76      167.65     60.37 o 
  -4  10   1     1538.65     1171.54    352.57 o 
  -2  10   1      171.85      139.53     14.17 o 
   0  10   1        3.37        9.66      2.14 o 
   2  10   1      698.88      569.16     43.91 o 
   4  10   1     2743.00     2320.83    576.28 o 
   6  10   1       10.00       20.63      1.76 o 
   8  10   1     1186.35     1120.66    558.67 o 
  10  10   1      319.74      342.45     61.97 o 
  12  10   1        3.90        7.53      0.91 o 
 -11  11   1        2.09        5.26      0.92 o 
  -9  11   1      151.07      118.07     30.04 o 
  -7  11   1       60.71       45.83     14.40 o 
  -5  11   1       16.28       11.65      1.97 o 
  -3  11   1       14.05       14.03      3.21 o 
  -1  11   1     1870.34     1553.90    122.72 o 
   1  11   1      212.79      193.67     17.36 o 
   3  11   1       55.21       49.23      9.77 o 
   5  11   1        1.15       57.56     17.72 o 
   7  11   1       23.46       28.32     13.36 o 
   9  11   1       52.82       46.53     13.71 o 
  11  11   1       22.83       21.20      3.24 o 
 -12  12   1       33.99       41.94      4.48 o 
 -10  12   1       12.51       20.94      4.07 o 
  -8  12   1      472.01      444.79    129.56 o 
  -6  12   1       67.74       63.78     26.95 o 
  -4  12   1      818.45      587.59    131.68 o 
  -2  12   1      462.86      366.17     55.13 o 
   0  12   1      114.11      127.07     20.88 o 
   2  12   1     2864.92     2344.80    451.49 o 
   4  12   1     1394.16     1083.68    331.84 o 
   6  12   1      219.93      154.93     81.92 o 
   8  12   1       26.20       44.15     23.38 o 
  10  12   1       53.63       55.20     15.55 o 
 -11  13   1       51.39       45.19      4.03 o 
  -9  13   1      576.05      654.40    131.07 o 
  -7  13   1      867.96      774.06    216.68 o 
  -5  13   1        7.73        9.44      4.97 o 
  -3  13   1      703.12      534.26     89.64 o 
  -1  13   1       15.92       25.71      1.81 o 
   1  13   1      222.29      162.57     14.48 o 
   3  13   1      611.90      530.06    131.44 o 
   5  13   1        1.21        5.36      2.01 o 
   7  13   1      848.47      624.67    269.70 o 
   9  13   1       39.74       45.11     13.71 o 
  -8  14   1      566.59      550.79    114.74 o 
  -6  14   1      267.55      197.14     56.20 o 
  -4  14   1      162.29      148.89     43.78 o 
  -2  14   1        1.21        3.30      1.52 o 
   0  14   1      199.53      158.80      6.61 o 
   2  14   1      269.09      219.60     40.29 o 
   4  14   1      142.11      102.95     37.58 o 
   6  14   1      336.21      222.59     98.94 o 
   8  14   1      114.44      103.39     34.83 o 
  -7  15   1        8.78       11.79      2.44 o 
  -5  15   1        0.14        2.13      1.50 o 
  -3  15   1      132.89      102.34     16.09 o 
  -1  15   1       34.89       29.13      4.54 o 
   1  15   1       62.06       62.58     11.10 o 
   3  15   1      243.18      198.44     52.23 o 
   5  15   1      137.46       99.82     33.17 o 
   7  15   1        2.83        5.16      2.91 o 
  -6  16   1       60.85       66.86      8.49 o 
  -4  16   1      629.74      595.33     91.26 o 
  -2  16   1      220.82      223.17     25.23 o 
   0  16   1        0.83        2.84      1.28 o 
   2  16   1      309.52      284.63     50.72 o 
   4  16   1      214.82      201.46     57.81 o 
   6  16   1       11.77       20.73      6.81 o 
  -3  17   1      533.01      529.77     32.67 o 
  -1  17   1       77.16       62.95      1.42 o 
   1  17   1      116.72      108.47     10.81 o 
 -16   0   2      115.44      134.78      3.95 o 
 -14   0   2       58.55       89.80      3.26 o 
 -12   0   2      477.12      384.51      8.72 o 
 -10   0   2     1109.62     1076.61     13.27 o 
  -8   0   2      942.27      842.67     10.21 o 
  -6   0   2     5046.64     4970.49     26.42 o 
  -4   0   2     8790.82     7444.04     31.98 o 
  -2   0   2    57113.53    50136.23  10157.57 o 
   0   0   2    17534.33    13175.64   2070.61 o 
   2   0   2    65162.40    55976.84    968.52 o 
   4   0   2     2428.53     2912.14     16.14 o 
   6   0   2     2350.93     2364.75     16.73 o 
   8   0   2      417.53      373.84      7.08 o 
  10   0   2      139.89      162.27      4.98 o 
  12   0   2      218.76      217.36      6.01 o 
  14   0   2        1.74        1.46      1.80 o 
  16   0   2      166.82      264.70      5.33 o 
 -15   1   2       78.49      116.12      2.57 o 
 -13   1   2        1.58        8.55      1.39 o 
 -11   1   2      122.64      119.44      5.83 o 
  -9   1   2      566.79      483.83      5.87 o 
  -7   1   2     4452.02     4439.47    197.75 o 
  -5   1   2    10412.18     9620.61    601.05 o 
  -3   1   2    12549.61    11129.65   2545.07 o 
  -1   1   2     6279.55     6108.41    990.75 o 
   1   1   2     5350.20     5582.62    490.66 o 
   3   1   2     4272.49     4739.73    154.94 o 
   5   1   2       15.19       12.84      1.76 o 
   7   1   2      302.39      324.22      4.30 o 
   9   1   2     1046.47     1025.12     17.23 o 
  11   1   2      845.80      870.35     19.49 o 
  13   1   2       20.25       29.13      1.69 o 
  15   1   2       93.53      111.13      2.43 o 
 -16   2   2        1.49        2.36      1.54 o 
 -14   2   2        8.48        6.64      1.32 o 
 -12   2   2       63.22       65.01      3.98 o 
 -10   2   2       74.64       69.49      3.51 o 
  -8   2   2     1867.11     1860.03    149.20 o 
  -6   2   2      787.43      839.63     70.63 o 
  -4   2   2      806.10      903.12    109.67 o 
  -2   2   2      335.26      285.56     43.49 o 
   0   2   2     6272.44     7325.37    835.82 o 
   2   2   2      624.69      628.34     42.49 o 
   4   2   2        0.87        3.76      0.46 o 
   6   2   2      112.70      129.42      2.64 o 
   8   2   2     1261.90     1331.91     59.95 o 
  10   2   2      639.65      566.85      7.16 o 
  12   2   2      361.84      402.57     10.33 o 
  14   2   2       85.24      115.57      7.42 o 
  16   2   2       53.13       71.63      3.90 o 
 -15   3   2       63.43       84.11      4.76 o 
 -13   3   2       14.65       10.60      1.44 o 
 -11   3   2      532.30      492.38     22.72 o 
  -9   3   2       14.87       11.62      1.08 o 
  -7   3   2     2442.35     2354.34    289.58 o 
  -5   3   2     2111.20     2753.18    387.87 o 
  -3   3   2    18587.21    14701.47   5230.01 o 
  -1   3   2     5648.77     6420.13   1099.00 o 
   1   3   2    11160.48    12182.94    755.45 o 
   3   3   2      472.52      555.34     13.64 o 
   5   3   2      415.48      437.07     25.46 o 
   7   3   2       10.44       18.89      3.13 o 
   9   3   2      403.76      422.00     45.44 o 
  11   3   2     1835.48     1702.68    157.67 o 
  13   3   2        2.38        5.08      2.95 o 
  15   3   2       45.25       63.79      5.57 o 
 -16   4   2      129.74      182.91      7.65 o 
 -14   4   2       26.11       23.47      1.40 o 
 -12   4   2      895.73      815.33     10.17 o 
 -10   4   2     1075.50     1019.13    121.79 o 
  -8   4   2      768.43      858.20    119.51 o 
  -6   4   2       50.19       66.50      6.40 o 
  -4   4   2    17128.40    15973.02   3684.63 o 
  -2   4   2     6875.35     6136.60   2865.33 o 
   0   4   2    21313.78    23373.52   2993.67 o 
   2   4   2      459.82      671.03     78.34 o 
   4   4   2     2438.04     2514.53    173.62 o 
   6   4   2     1760.95     1873.60    188.49 o 
   8   4   2      577.46      564.90     46.34 o 
  10   4   2      525.97      519.56     67.72 o 
  12   4   2      628.15      591.98     79.97 o 
  14   4   2        0.05        2.90      1.44 o 
 -15   5   2      103.38      112.89      7.93 o 
 -13   5   2       51.70       50.38      1.91 o 
 -11   5   2        2.62       12.49      3.21 o 
  -9   5   2      141.52      127.29     19.31 o 
  -7   5   2       13.64       91.89     28.45 o 
  -5   5   2     4688.66     4747.62    810.51 o 
  -3   5   2       10.52        8.62      2.35 o 
  -1   5   2     1068.84     1106.58    316.66 o 
   1   5   2      640.13      557.59     55.33 o 
   3   5   2        4.66        3.52      0.75 o 
   5   5   2      564.93      552.68     73.42 o 
   7   5   2       77.40      122.21      9.77 o 
   9   5   2      892.44      788.37     89.85 o 
  11   5   2      768.27      747.65    143.57 o 
  13   5   2      308.89      304.16     68.85 o 
  15   5   2       46.45       46.07      5.00 o 
 -14   6   2       21.65       24.50      2.12 o 
 -12   6   2      150.14      173.89     12.14 o 
 -10   6   2      234.23      190.59     23.29 o 
  -8   6   2      664.30      783.69    115.09 o 
  -6   6   2       29.75      100.16     21.27 o 
  -4   6   2     2319.66     2653.35    838.74 o 
  -2   6   2     3949.51     4507.12   1045.56 o 
   0   6   2      121.92       71.94      7.99 o 
   2   6   2     1401.99     1631.56     54.01 o 
   4   6   2     9317.16    10216.57   1191.87 o 
   6   6   2      793.46      812.60    145.79 o 
   8   6   2      469.11      516.06    103.27 o 
  10   6   2       11.10       17.18      8.35 o 
  12   6   2      692.60      676.95    138.87 o 
  14   6   2       25.31       21.58      3.41 o 
 -15   7   2        0.81        4.26      0.80 o 
 -13   7   2       40.38       52.29      3.78 o 
 -11   7   2      753.37      748.68     85.77 o 
  -9   7   2       95.43       78.36     11.46 o 
  -7   7   2      891.46      919.37    155.85 o 
  -5   7   2       82.79       85.60     24.65 o 
  -3   7   2     2070.61     2396.38    607.50 o 
  -1   7   2        9.37       35.83      2.57 o 
   1   7   2     2673.31     2837.92    334.81 o 
   3   7   2      903.61     1051.09     30.24 o 
   5   7   2     6811.98     6708.30   1469.14 o 
   7   7   2     1675.84     1519.95    346.58 o 
   9   7   2       99.67      117.42     23.82 o 
  11   7   2     1708.93     1450.36    368.95 o 
  13   7   2      256.60      209.27     36.58 o 
 -14   8   2        0.77        1.47      2.40 o 
 -12   8   2      117.30      123.56     14.45 o 
 -10   8   2     1038.38     1107.94    132.69 o 
  -8   8   2        4.87        2.93      1.43 o 
  -6   8   2      247.04      182.20     73.99 o 
  -4   8   2      173.31      153.45     31.99 o 
  -2   8   2       57.85       59.58     10.28 o 
   0   8   2      658.83      748.91     90.61 o 
   2   8   2      607.28      622.00     39.13 o 
   4   8   2      204.89      272.62     29.99 o 
   6   8   2     1868.82     1634.97    581.12 o 
   8   8   2      253.33      205.07     61.47 o 
  10   8   2      111.34      113.63     25.77 o 
  12   8   2       50.84       45.76      6.38 o 
  14   8   2       50.49       40.37      5.83 o 
 -13   9   2       21.18       29.85      1.33 o 
 -11   9   2      177.68      136.11     15.07 o 
  -9   9   2        7.22       11.25      1.33 o 
  -7   9   2        7.25       10.32      1.75 o 
  -5   9   2      356.16      324.23    113.12 o 
  -3   9   2     1095.03     1122.02    223.76 o 
  -1   9   2        2.63       17.80      3.98 o 
   1   9   2      118.74      148.44      5.45 o 
   3   9   2      979.02      894.90     54.87 o 
   5   9   2      343.02      272.72     64.59 o 
   7   9   2      446.01      383.72    157.15 o 
   9   9   2      410.17      349.24     89.24 o 
  11   9   2       24.14       33.99      5.17 o 
  13   9   2        4.54        5.91      1.33 o 
 -12  10   2       96.29      100.22      9.21 o 
 -10  10   2      315.28      373.18     44.27 o 
  -8  10   2      170.35      167.24     46.23 o 
  -6  10   2      513.32      462.30    117.74 o 
  -4  10   2      128.69      110.07     28.01 o 
  -2  10   2       58.59       81.80     22.75 o 
   0  10   2      140.45      120.94      5.92 o 
   2  10   2       23.22       43.34      2.14 o 
   4  10   2     1905.02     1816.19    344.91 o 
   6  10   2       22.79       23.90      6.17 o 
   8  10   2      468.84      436.89    198.51 o 
  10  10   2       14.55       13.47      2.43 o 
  12  10   2       84.59      111.12     15.64 o 
 -11  11   2      343.90      443.35     38.88 o 
  -9  11   2       65.21       76.15     18.04 o 
  -7  11   2      497.04      522.13    168.13 o 
  -5  11   2     1901.95     1563.84    433.92 o 
  -3  11   2      284.62      248.02     64.04 o 
  -1  11   2     1925.91     1582.94    130.91 o 
   1  11   2     1679.59     1565.47     44.44 o 
   3  11   2      110.94       83.27     12.91 o 
   5  11   2     2544.60     2052.27    676.88 o 
   7  11   2      729.64      670.73    303.43 o 
   9  11   2       29.48       32.43     11.90 o 
  11  11   2       86.85       94.52     14.58 o 
 -12  12   2       27.32       45.45      2.03 o 
 -10  12   2      181.73      179.46     22.85 o 
  -8  12   2       92.58       74.24     14.75 o 
  -6  12   2      538.05      503.50    167.26 o 
  -4  12   2      195.69      125.94     23.19 o 
  -2  12   2      160.32      138.50      8.88 o 
   0  12   2      421.21      354.65      6.16 o 
   2  12   2      184.50      164.64     22.71 o 
   4  12   2      236.70      144.33     50.88 o 
   6  12   2      533.40      444.49    181.45 o 
   8  12   2       64.43       60.92     26.82 o 
  10  12   2       65.35       71.37     19.07 o 
 -11  13   2        1.24        1.52      1.11 o 
  -9  13   2       31.55       31.44      5.44 o 
  -7  13   2       59.69       47.90      8.74 o 
  -5  13   2        7.06        9.18      1.46 o 
  -3  13   2        5.35        4.33      1.93 o 
  -1  13   2     1483.83     1254.79     41.40 o 
   1  13   2       20.49       15.04      1.63 o 
   3  13   2      299.56      234.84     68.18 o 
   5  13   2        4.61        5.68      3.12 o 
   7  13   2        6.66        6.81      2.53 o 
   9  13   2       47.08       46.13     15.55 o 
  -8  14   2       22.40       26.24      1.39 o 
  -6  14   2      620.38      535.03     84.77 o 
  -4  14   2      486.71      380.16     94.94 o 
  -2  14   2       57.12       46.73      3.51 o 
   0  14   2      604.69      482.50     40.82 o 
   2  14   2       17.82       12.81      2.35 o 
   4  14   2       55.54       45.69     14.82 o 
   6  14   2       79.85       80.72     31.37 o 
   8  14   2        4.40        5.90      1.67 o 
  -7  15   2      108.00      129.24     13.60 o 
  -5  15   2      779.31      727.87    100.77 o 
  -3  15   2        3.11       10.38      3.60 o 
  -1  15   2      700.78      586.57     19.15 o 
   1  15   2       51.95       60.94      5.65 o 
   3  15   2       47.52       42.47     12.25 o 
   5  15   2      496.78      410.55    152.07 o 
   7  15   2       79.14       85.88     34.21 o 
  -6  16   2      175.05      210.88     23.03 o 
  -4  16   2       53.88       54.94      3.81 o 
  -2  16   2        3.20        4.27      1.11 o 
   0  16   2      282.89      244.08     26.16 o 
   2  16   2      116.87      113.23     27.24 o 
   4  16   2      177.29      141.41     39.95 o 
  -1  17   2       46.28       51.93      2.57 o 
   1  17   2        1.55        2.64      0.86 o 
 -15   1   3      120.03      124.50      2.70 o 
 -13   1   3      376.09      328.08     24.89 o 
 -11   1   3      495.91      438.59      6.44 o 
  -9   1   3     1625.41     1352.76     21.97 o 
  -7   1   3     1303.10     1536.87     99.20 o 
  -5   1   3     5813.42     5289.73    380.32 o 
  -3   1   3    14183.75    12046.54   2294.87 o 
  -1   1   3        5.09       26.80     12.96 o 
   1   1   3    75236.10    61970.07   4907.76 o 
   3   1   3    29828.84    30222.79   1190.14 o 
   5   1   3     1145.78     1177.97     69.10 o 
   7   1   3      859.41      920.81     27.05 o 
   9   1   3     1697.65     1748.16     17.38 o 
  11   1   3       81.64       79.20      2.27 o 
  13   1   3       16.69       15.80      1.67 o 
  15   1   3      226.09      284.86      7.18 o 
 -16   2   3       10.83        7.70      1.06 o 
 -14   2   3      227.02      211.77      3.98 o 
 -12   2   3      762.89      755.77     13.87 o 
 -10   2   3      432.09      355.05     27.13 o 
  -8   2   3     1723.08     1581.90    113.76 o 
  -6   2   3        2.53       16.27      7.83 o 
  -4   2   3     9475.02     9350.54   1755.61 o 
  -2   2   3     5027.66     4904.75    741.00 o 
   0   2   3    21257.69    22906.00   2052.75 o 
   2   2   3     1049.47     1374.60     90.47 o 
   4   2   3       67.93       45.74      2.33 o 
   6   2   3     3330.93     3773.27     99.79 o 
   8   2   3        6.05       11.26      1.09 o 
  10   2   3      361.65      347.53      6.59 o 
  12   2   3        1.41        3.27      1.48 o 
  14   2   3      375.11      450.52     16.85 o 
 -15   3   3       25.26       23.89      1.36 o 
 -13   3   3        6.14       13.70      3.12 o 
 -11   3   3      118.24      110.65      2.37 o 
  -9   3   3      947.69     1063.66    104.44 o 
  -7   3   3      918.27      782.37     76.24 o 
  -5   3   3     5924.05     6742.80    972.91 o 
  -3   3   3      252.14      259.07     39.83 o 
  -1   3   3     6830.57     8060.91   1597.32 o 
   1   3   3     1492.27     2110.77    195.60 o 
   3   3   3       15.19       65.98      2.65 o 
   5   3   3       15.60       47.19     19.48 o 
   7   3   3     1369.92     1315.69     19.39 o 
   9   3   3      159.74      151.10      7.94 o 
  11   3   3        9.92       12.23      3.00 o 
  13   3   3        1.34       -0.36      2.20 o 
  15   3   3      137.77      162.77      3.69 o 
 -16   4   3        0.39       -0.21      1.11 o 
 -14   4   3       36.91       38.01      1.80 o 
 -12   4   3      335.13      321.89     10.80 o 
 -10   4   3       33.92       37.63      3.04 o 
  -8   4   3      773.95      773.16     68.72 o 
  -6   4   3     2996.98     3516.71    536.25 o 
  -4   4   3     6359.95     7662.68   1247.75 o 
  -2   4   3     1627.30     1756.61    598.78 o 
   0   4   3     1027.31     1327.18    183.62 o 
   2   4   3    12903.21    14821.72    906.73 o 
   4   4   3     1780.12     2105.33    118.69 o 
   6   4   3      725.62      991.86     78.17 o 
   8   4   3      332.16      340.03     31.74 o 
  10   4   3     1357.14     1329.67    160.86 o 
  12   4   3       74.87       68.46      5.96 o 
  14   4   3       12.07       14.51      1.35 o 
 -15   5   3       22.32       24.63      1.03 o 
 -13   5   3       38.01       38.68      1.67 o 
 -11   5   3      385.73      373.53     27.48 o 
  -9   5   3     2439.82     2295.12    255.91 o 
  -7   5   3      239.86      324.12     49.64 o 
  -5   5   3     1306.08     1277.59    191.77 o 
  -3   5   3     1878.67     1780.74    506.94 o 
  -1   5   3     3217.20     3088.58    793.99 o 
   1   5   3       90.00      181.64     25.01 o 
   3   5   3     9304.19    10329.17    192.17 o 
   5   5   3      268.98      354.73     15.86 o 
   7   5   3       46.99       42.76      2.69 o 
   9   5   3     5265.72     4583.53    713.69 o 
  11   5   3       12.62       16.17      3.30 o 
  13   5   3      320.05      343.42     56.90 o 
  15   5   3      163.27      190.66     13.58 o 
 -14   6   3       77.64       87.62      6.99 o 
 -12   6   3        6.42        2.85      1.71 o 
 -10   6   3     1420.79     1458.41    143.71 o 
  -8   6   3     1108.61     1149.07    180.51 o 
  -6   6   3     2910.22     2729.82    395.95 o 
  -4   6   3     9534.10    10495.18   3364.18 o 
  -2   6   3    12799.52    14291.80   3371.97 o 
   0   6   3     1542.83     1551.76    456.26 o 
   2   6   3      167.89      129.88      6.49 o 
   4   6   3     1264.91     1337.54     27.68 o 
   6   6   3     1730.07     1785.80    222.31 o 
   8   6   3     2417.69     2535.72    426.24 o 
  10   6   3      171.22      177.28     29.49 o 
  12   6   3      656.79      586.89    149.45 o 
  14   6   3      238.87      230.32     32.92 o 
 -15   7   3      104.84      118.54      3.87 o 
 -13   7   3       12.75       19.69      1.09 o 
 -11   7   3      276.87      272.85     24.77 o 
  -9   7   3     1556.15     1759.25    240.63 o 
  -7   7   3     1092.94     1169.12    178.90 o 
  -5   7   3      298.15      246.46     77.11 o 
  -3   7   3      269.49      233.90     79.72 o 
  -1   7   3      725.47      906.29    172.18 o 
   1   7   3      194.52      214.12     18.61 o 
   3   7   3      182.91      173.80      3.52 o 
   5   7   3      700.43      711.36     84.88 o 
   7   7   3        1.21       11.63      1.53 o 
   9   7   3      137.36      113.01     25.50 o 
  11   7   3        1.69       -4.62      5.31 o 
  13   7   3       14.81       17.08      2.15 o 
 -14   8   3       24.38       29.41      2.74 o 
 -12   8   3       44.97       48.77      4.64 o 
 -10   8   3      971.15     1085.24    128.49 o 
  -8   8   3     1080.43     1010.90    126.18 o 
  -6   8   3       18.60       54.97     19.61 o 
  -4   8   3      687.66      707.76    196.03 o 
  -2   8   3       27.12       39.07      3.94 o 
   0   8   3      625.39      698.58    100.05 o 
   2   8   3     6722.26     7067.88    412.01 o 
   4   8   3       33.29       25.60      1.48 o 
   6   8   3       13.60       24.37      8.56 o 
   8   8   3       36.21       48.51     13.13 o 
  10   8   3      243.12      225.67     57.18 o 
  12   8   3        7.22        5.71      1.30 o 
 -13   9   3      254.93      279.82     13.98 o 
 -11   9   3       21.10       17.83      2.06 o 
  -9   9   3      823.42      948.21    101.30 o 
  -7   9   3      693.67      705.92    158.25 o 
  -5   9   3      211.99      221.77     75.48 o 
  -3   9   3      491.13      415.46     88.29 o 
  -1   9   3     1374.28     1497.95    225.77 o 
   1   9   3     2547.42     2518.89    136.74 o 
   3   9   3     4438.01     4633.12    247.27 o 
   5   9   3      199.30      222.91     34.19 o 
   7   9   3        9.39        6.76      1.23 o 
   9   9   3      515.75      460.17    107.17 o 
  11   9   3       40.58       44.35     11.65 o 
  13   9   3       93.78       98.18     19.26 o 
 -12  10   3       71.99       75.95      4.18 o 
 -10  10   3       12.08       17.87      2.90 o 
  -8  10   3       25.59       42.08     13.49 o 
  -6  10   3       35.86       37.78     10.02 o 
  -4  10   3       12.15       23.55      8.60 o 
  -2  10   3     1270.23     1278.79    197.53 o 
   0  10   3      536.47      481.79     21.05 o 
   2  10   3     1446.06     1408.68     11.17 o 
   4  10   3     1951.52     1764.02    246.58 o 
   6  10   3       44.48       59.13     28.40 o 
   8  10   3     1045.24      889.36    411.26 o 
  10  10   3      137.09      132.46     26.58 o 
  12  10   3        4.98        1.60      1.10 o 
 -11  11   3        8.45        7.68      1.09 o 
  -9  11   3       77.41       71.50      6.17 o 
  -7  11   3       33.62       41.14      7.54 o 
  -5  11   3       31.88       45.09      9.42 o 
  -3  11   3      759.38      631.21    115.33 o 
  -1  11   3       60.38       67.69      2.15 o 
   1  11   3      249.67      271.12      7.26 o 
   3  11   3      248.11      236.90     36.45 o 
   5  11   3      179.36      165.53     43.14 o 
   7  11   3      331.98      283.26    117.97 o 
   9  11   3       71.96       68.05     27.60 o 
  11  11   3        0.38        1.48      1.04 o 
 -12  12   3       29.33       42.05      3.59 o 
 -10  12   3       64.79       72.69      5.96 o 
  -8  12   3      155.57      166.01     15.79 o 
  -6  12   3        0.25        3.54      1.07 o 
  -4  12   3      852.95      692.17    106.05 o 
  -2  12   3      108.80      103.98     13.85 o 
   0  12   3     1433.87     1262.86     32.48 o 
   2  12   3     2334.16     2237.86    282.03 o 
   4  12   3      581.49      584.86    141.92 o 
   6  12   3      276.89      256.10     98.00 o 
   8  12   3      239.99      190.97     89.23 o 
  10  12   3      167.61      216.95     66.30 o 
 -11  13   3       12.93       35.45      1.88 o 
  -9  13   3      165.79      203.56     19.96 o 
  -7  13   3      816.42      815.33    107.30 o 
  -5  13   3       20.04       21.15      4.24 o 
  -3  13   3     1070.29      828.56     54.80 o 
  -1  13   3        5.07        7.84      4.88 o 
   1  13   3      380.08      283.92     34.97 o 
   3  13   3      366.67      271.30     73.29 o 
   5  13   3      181.45      150.64     67.75 o 
   7  13   3       73.23       42.68     17.14 o 
   9  13   3      236.50      225.35     74.74 o 
  -8  14   3      348.13      393.14     28.61 o 
  -6  14   3      276.57      236.01     27.40 o 
  -4  14   3        6.79        9.04      1.33 o 
  -2  14   3      568.98      474.97      6.72 o 
   0  14   3      288.97      241.66     31.66 o 
   2  14   3        1.01        2.34      1.36 o 
   4  14   3        4.97       13.16      1.46 o 
   6  14   3       18.28       19.44      6.64 o 
   8  14   3      123.56       93.61     37.59 o 
  -7  15   3        2.27        4.67      1.09 o 
  -5  15   3       41.19       43.55      2.78 o 
  -3  15   3       78.70       65.85      2.57 o 
  -1  15   3        0.23        2.60      3.00 o 
   1  15   3      627.32      509.60    120.61 o 
   3  15   3      103.51       92.18     28.00 o 
   5  15   3        2.43        2.15      1.09 o 
   7  15   3        5.97        9.05      2.53 o 
  -6  16   3        2.43        3.44      1.41 o 
  -4  16   3      332.38      327.87      5.43 o 
  -2  16   3      139.12      116.59      5.19 o 
   0  16   3        0.01       -0.51      2.74 o 
   2  16   3      113.85       90.77     24.11 o 
   4  16   3      249.66      246.40     76.20 o 
  -1  17   3       24.08       27.31      2.27 o 
 -16   0   4        4.70       16.69      1.54 o 
 -14   0   4        2.65       13.35      2.05 o 
 -12   0   4      887.68      723.14     12.08 o 
 -10   0   4     1280.02     1089.71     13.75 o 
  -8   0   4     1348.59     1007.38     11.69 o 
  -6   0   4      457.96      422.14      6.75 o 
  -4   0   4      504.38      561.28      6.43 o 
  -2   0   4     1723.78     1480.90    316.73 o 
   0   0   4       67.25       54.56      8.50 o 
   2   0   4      215.28      283.18     13.70 o 
   4   0   4    24734.71    24270.66    201.47 o 
   6   0   4     1204.27     1420.58     13.70 o 
   8   0   4       59.85       88.01      2.66 o 
  10   0   4       68.67       67.36      2.66 o 
  12   0   4     1081.16     1124.63     14.99 o 
  14   0   4        1.48        0.26      2.65 o 
 -15   1   4       58.00       78.87      1.94 o 
 -13   1   4       72.54       86.82      5.10 o 
 -11   1   4     1118.46     1030.07      9.93 o 
  -9   1   4      461.32      435.61      5.74 o 
  -7   1   4     3383.14     3049.04    224.33 o 
  -5   1   4     3848.75     3166.43    180.38 o 
  -3   1   4     3923.55     3824.68    531.63 o 
  -1   1   4     4156.18     3766.42    458.65 o 
   1   1   4    15071.95    14349.53    520.68 o 
   3   1   4        2.78       18.55      9.68 o 
   5   1   4      168.15      164.49     10.10 o 
   7   1   4      160.49      196.00      3.76 o 
   9   1   4        3.00        2.92      2.48 o 
  11   1   4      198.61      195.00     13.74 o 
  13   1   4      481.90      531.34      9.49 o 
  15   1   4       46.96       57.72      1.50 o 
 -16   2   4       20.06       26.89      1.21 o 
 -14   2   4       39.25       34.74      1.57 o 
 -12   2   4        4.40        7.62      1.41 o 
 -10   2   4       12.87        8.30      1.41 o 
  -8   2   4      510.37      486.87     36.70 o 
  -6   2   4       78.09      107.24      9.82 o 
  -4   2   4      804.74     1050.89    145.71 o 
  -2   2   4     6854.55     7457.81    919.45 o 
   0   2   4     6514.94     6799.13    740.57 o 
   2   2   4     2881.58     3012.68    150.53 o 
   4   2   4      666.47      772.46     26.90 o 
   6   2   4     1397.10     1600.33     25.94 o 
   8   2   4       91.54      114.43      6.60 o 
  10   2   4      172.11      184.36     11.46 o 
  12   2   4      176.60      171.22     11.29 o 
  14   2   4        5.29       11.65      1.27 o 
 -15   3   4       42.47       48.79      1.60 o 
 -13   3   4        0.87       -0.04      1.52 o 
 -11   3   4     1752.32     1550.19     18.99 o 
  -9   3   4       40.77       33.42      1.57 o 
  -7   3   4     2114.31     1844.04    189.37 o 
  -5   3   4     2524.36     2516.14    371.85 o 
  -3   3   4       59.55       59.97     15.35 o 
  -1   3   4       25.73       53.12     31.31 o 
   1   3   4    18875.97    19597.73   1058.35 o 
   3   3   4        0.35       15.89      1.83 o 
   5   3   4     1149.88     1152.40     41.71 o 
   7   3   4     1365.30     1455.54     46.15 o 
   9   3   4      396.66      377.16     41.76 o 
  11   3   4        2.09        5.13      1.34 o 
  13   3   4      334.89      336.36     16.45 o 
  15   3   4       70.28       97.22      2.83 o 
 -16   4   4       20.79       36.18      2.98 o 
 -14   4   4       50.13       66.46      3.56 o 
 -12   4   4      302.41      253.54     25.85 o 
 -10   4   4     1285.13     1312.81     53.33 o 
  -8   4   4        4.70        9.33      6.33 o 
  -6   4   4    10282.46    11482.29   1919.57 o 
  -4   4   4      531.85      651.00     85.36 o 
  -2   4   4      135.85      279.52     60.06 o 
   0   4   4     1915.53     2002.14    303.00 o 
   2   4   4     1786.12     1824.42    108.43 o 
   4   4   4     4444.63     4348.95    508.58 o 
   6   4   4     1108.45     1083.83     79.55 o 
   8   4   4       42.67       55.65      4.37 o 
  10   4   4      716.13      648.22     87.50 o 
  12   4   4      787.03      759.69     82.88 o 
  14   4   4       25.41       29.00      1.42 o 
 -15   5   4        9.53        1.96      0.93 o 
 -13   5   4       88.86       85.20      2.09 o 
 -11   5   4      491.90      476.13     26.88 o 
  -9   5   4       68.51       85.04     10.54 o 
  -7   5   4     4332.28     4954.37    757.08 o 
  -5   5   4       17.84       20.99      4.68 o 
  -3   5   4      868.74     1244.26    343.45 o 
  -1   5   4      555.66      636.03    125.87 o 
   1   5   4      266.35      501.22     64.19 o 
   3   5   4       66.38       68.49      5.19 o 
   5   5   4       16.28       71.56     20.79 o 
   7   5   4       59.30       61.18      4.95 o 
   9   5   4      579.98      538.49     49.45 o 
  11   5   4      118.75      111.59     17.37 o 
  13   5   4       76.67       73.38      8.61 o 
 -14   6   4        0.44        1.16      1.36 o 
 -12   6   4       20.09       17.07      1.45 o 
 -10   6   4        3.68        4.52      2.01 o 
  -8   6   4      261.43      318.05     49.47 o 
  -6   6   4        9.80        7.94      1.07 o 
  -4   6   4       63.06       81.72     11.70 o 
  -2   6   4       57.56       79.08     26.01 o 
   0   6   4     8943.81    10522.46   2347.14 o 
   2   6   4       19.73       78.22     23.51 o 
   4   6   4      952.55     1159.22     22.29 o 
   6   6   4       15.23       13.19      1.37 o 
   8   6   4      784.01      819.26    114.32 o 
  10   6   4      335.96      328.57     58.97 o 
  12   6   4       64.51       70.35      4.80 o 
  14   6   4        5.90        8.68      0.84 o 
 -15   7   4       17.15       22.25      0.81 o 
 -13   7   4       27.91       28.44      2.66 o 
 -11   7   4      298.90      329.69     18.07 o 
  -9   7   4        2.75       11.59      1.50 o 
  -7   7   4       12.47       15.06      2.81 o 
  -5   7   4     1633.44     1755.27    461.41 o 
  -3   7   4      144.63      131.53     32.75 o 
  -1   7   4     3446.88     3588.18    641.85 o 
   1   7   4     6420.13     7321.36    829.79 o 
   3   7   4      405.47      489.23     22.74 o 
   5   7   4     1283.15     1440.29    109.22 o 
   7   7   4     3176.09     3186.75    410.87 o 
   9   7   4       87.49       93.64     18.70 o 
  11   7   4      467.16      441.89    100.78 o 
  13   7   4       80.98       80.54     12.76 o 
 -14   8   4        2.81        5.11      0.95 o 
 -12   8   4      440.75      407.74     48.14 o 
 -10   8   4      278.62      333.44     34.38 o 
  -8   8   4     1578.39     1497.82    171.26 o 
  -6   8   4       25.91       32.41      8.82 o 
  -4   8   4     3557.80     3391.63    864.27 o 
  -2   8   4       25.48       21.97      4.41 o 
   0   8   4     1537.98     1518.01    209.42 o 
   2   8   4      917.59     1076.99     55.14 o 
   4   8   4      816.00      859.91     48.26 o 
   6   8   4     3588.80     3655.70    735.51 o 
   8   8   4       30.81       40.58      7.01 o 
  10   8   4      332.34      302.42     71.29 o 
  12   8   4       22.25       27.78      1.91 o 
 -13   9   4        3.11       10.05      1.24 o 
 -11   9   4      127.45      114.86      8.44 o 
  -9   9   4      133.36      155.72     13.87 o 
  -7   9   4      238.27      242.47     49.94 o 
  -5   9   4        6.99       30.25      9.42 o 
  -3   9   4      121.53      103.04     19.47 o 
  -1   9   4     1495.53     1482.98    226.55 o 
   1   9   4      305.88      295.78     21.52 o 
   3   9   4        4.30        8.82      1.39 o 
   5   9   4       66.40       49.27     10.41 o 
   7   9   4      270.99      196.83     61.83 o 
   9   9   4      190.78      168.81     36.60 o 
  11   9   4       51.47       51.37      9.93 o 
  13   9   4       64.69       76.01     13.89 o 
 -12  10   4      207.26      232.27     18.37 o 
 -10  10   4      197.90      193.79     13.53 o 
  -8  10   4       97.20      109.49     25.42 o 
  -6  10   4      172.21      141.13     28.97 o 
  -4  10   4      105.73       83.22     18.31 o 
  -2  10   4      286.44      237.57     22.45 o 
   0  10   4     1988.78     1967.66    144.03 o 
   2  10   4      199.79      221.56      4.34 o 
   4  10   4       32.58       44.20     14.39 o 
   6  10   4      177.96      190.23     57.87 o 
   8  10   4      334.94      330.65    136.66 o 
  10  10   4       14.76       17.19      3.47 o 
  12  10   4       20.55       25.96      3.98 o 
 -11  11   4      346.03      443.62     31.74 o 
  -9  11   4       96.15      105.86      7.89 o 
  -7  11   4        5.24        5.73      1.39 o 
  -5  11   4      827.63      815.08    123.98 o 
  -3  11   4      101.44       88.15     14.32 o 
  -1  11   4     3116.86     2878.46    238.26 o 
   1  11   4      499.31      476.52      7.02 o 
   3  11   4      204.92      193.93     26.89 o 
   5  11   4     1135.03      997.18    210.07 o 
   7  11   4     1242.87     1148.58    418.46 o 
   9  11   4        0.47        0.46      1.23 o 
  11  11   4      286.30      329.72     47.92 o 
 -10  12   4       90.54      104.72      7.25 o 
  -8  12   4      121.64      104.64      9.35 o 
  -6  12   4       23.48       29.31      3.64 o 
  -4  12   4     1632.28     1524.61    150.30 o 
  -2  12   4     1276.34     1146.97    112.95 o 
   0  12   4        2.25       10.77      1.57 o 
   2  12   4        2.02        5.87      2.18 o 
   4  12   4       26.79       36.49      9.16 o 
   6  12   4      482.15      409.19    103.39 o 
   8  12   4       24.68       22.65      6.55 o 
  10  12   4       54.31       44.67     12.90 o 
  -9  13   4       10.32       13.65      1.29 o 
  -7  13   4       57.28       65.91      5.78 o 
  -5  13   4        4.24       11.41      3.30 o 
  -3  13   4      463.71      415.17     22.04 o 
  -1  13   4      386.63      371.82      6.38 o 
   1  13   4       71.06       72.45      8.87 o 
   3  13   4      173.17      162.07     36.36 o 
   5  13   4        5.02        8.48      2.18 o 
   7  13   4        0.09        0.24      1.16 o 
   9  13   4        1.92        1.13      0.93 o 
  -8  14   4       27.40       37.62      2.06 o 
  -6  14   4      761.35      749.28     27.21 o 
  -4  14   4       94.13       77.74      2.87 o 
  -2  14   4       54.10       41.17      2.31 o 
   0  14   4      192.04      186.00     26.67 o 
   2  14   4      149.34      147.84     39.22 o 
   4  14   4       79.70       75.80     20.92 o 
   6  14   4      103.49       93.54     31.99 o 
   8  14   4        1.12        7.03      3.51 o 
  -7  15   4      313.24      390.11      8.57 o 
  -5  15   4      486.49      498.02      5.71 o 
  -3  15   4       24.03       29.66      1.45 o 
  -1  15   4      255.22      216.40     30.48 o 
   1  15   4      100.88       76.04     16.94 o 
   3  15   4        0.22        1.87      1.20 o 
   5  15   4      169.24      130.81     51.11 o 
  -4  16   4        6.35        6.46      1.12 o 
  -2  16   4      184.34      181.70     22.12 o 
   0  16   4       10.63       14.03      5.27 o 
   2  16   4        3.23        3.81      2.05 o 
   4  16   4        7.82        4.45      1.41 o 
 -15   1   5        0.79        2.21      1.80 o 
 -13   1   5      463.77      428.90      7.03 o 
 -11   1   5       13.91       24.79     10.79 o 
  -9   1   5      924.98      857.35      8.34 o 
  -7   1   5       89.54       53.11      5.79 o 
  -5   1   5     4778.46     4071.98     61.75 o 
  -3   1   5       16.22       22.21      2.65 o 
  -1   1   5     3344.97     3295.16    429.04 o 
   1   1   5     3115.69     3170.01    108.82 o 
   3   1   5    11868.06    12117.47    280.74 o 
   5   1   5     1100.50     1161.97     60.32 o 
   7   1   5     1104.42      994.35     46.79 o 
   9   1   5     1322.86     1195.26     10.52 o 
  11   1   5     1134.03     1022.57     39.86 o 
  13   1   5      169.74      189.82      3.61 o 
  15   1   5       14.38       17.86      1.54 o 
 -16   2   5        0.13        1.90      1.10 o 
 -14   2   5      254.04      231.94      4.80 o 
 -12   2   5      566.26      529.32     23.03 o 
 -10   2   5      387.90      345.72     48.73 o 
  -8   2   5     1609.78     1414.48     19.06 o 
  -6   2   5     1235.71     1297.44    220.05 o 
  -4   2   5     2202.64     2233.45    325.17 o 
  -2   2   5     1549.05     1616.68    206.55 o 
   0   2   5     7489.12     7458.56    910.42 o 
   2   2   5     5616.77     6039.58    277.74 o 
   4   2   5     1054.72     1594.65     41.03 o 
   6   2   5       50.50       47.07      1.48 o 
   8   2   5      938.19      897.02     21.58 o 
  10   2   5      822.38      763.40     43.61 o 
  12   2   5        0.58       -1.58      2.10 o 
  14   2   5      238.62      296.76     11.70 o 
 -15   3   5        0.37        2.77      1.18 o 
 -13   3   5       15.54       18.12      1.45 o 
 -11   3   5      356.36      364.98     13.74 o 
  -9   3   5     1238.66     1209.97     10.18 o 
  -7   3   5      299.49      274.35     13.09 o 
  -5   3   5       16.18       41.50     20.12 o 
  -3   3   5      742.34      871.32     87.81 o 
  -1   3   5     6909.58     7808.35   1664.96 o 
   1   3   5      191.47      305.13     32.13 o 
   3   3   5     2727.83     3106.78    133.30 o 
   5   3   5     1028.56     1087.11     42.27 o 
   7   3   5      260.79      245.68      4.47 o 
   9   3   5      380.89      349.89     25.37 o 
  11   3   5      135.85      126.35     11.07 o 
  13   3   5       34.28       27.99      3.94 o 
 -16   4   5       14.79       19.46      1.41 o 
 -14   4   5        1.60        2.15      1.35 o 
 -12   4   5      196.08      197.12     22.89 o 
 -10   4   5       28.01       41.61      6.34 o 
  -8   4   5      119.59       85.24     11.92 o 
  -6   4   5      183.02      304.06     47.73 o 
  -4   4   5     2230.35     2992.75    381.54 o 
  -2   4   5      667.62      738.10    202.73 o 
   0   4   5      114.20      162.44     28.76 o 
   2   4   5     3666.42     4831.57     58.45 o 
   4   4   5     4386.47     4517.22    498.10 o 
   6   4   5      208.82      233.91     17.94 o 
   8   4   5       78.08       77.22      4.46 o 
  10   4   5      247.31      223.57     33.95 o 
  12   4   5       65.35       61.20      8.61 o 
  14   4   5        0.72        0.27      1.80 o 
 -15   5   5        8.12       11.00      1.08 o 
 -13   5   5       94.77       94.40      5.66 o 
 -11   5   5       26.98       25.82      1.76 o 
  -9   5   5     1553.28     1364.82     56.78 o 
  -7   5   5     1792.47     1771.38    291.99 o 
  -5   5   5      735.75      904.70    130.21 o 
  -3   5   5     3312.38     3604.02    902.67 o 
  -1   5   5     7847.45     9002.57   2093.50 o 
   1   5   5     3231.05     3955.95    501.28 o 
   3   5   5     6888.75     7706.13     95.57 o 
   5   5   5        1.68        4.51      2.44 o 
   7   5   5     2466.85     2727.08    291.40 o 
   9   5   5       35.51       21.15      4.50 o 
  11   5   5      142.97      128.55     27.42 o 
  13   5   5      265.97      311.53     30.37 o 
 -14   6   5      119.25      122.77     12.01 o 
 -12   6   5      135.61      156.06      3.28 o 
 -10   6   5       36.56       41.12      2.00 o 
  -8   6   5     1116.91     1253.34    168.97 o 
  -6   6   5      275.79      287.03     41.33 o 
  -4   6   5      303.82      326.92     86.99 o 
  -2   6   5     5880.93     6371.75   1467.89 o 
   0   6   5     1950.11     2445.59    410.56 o 
   2   6   5     2231.34     2227.46    206.80 o 
   4   6   5     1253.14     1242.61     75.91 o 
   6   6   5     1720.16     1552.25    245.78 o 
   8   6   5     1133.16     1134.38    174.68 o 
  10   6   5      287.25      277.11     49.67 o 
  12   6   5      211.08      191.10     31.15 o 
 -15   7   5        6.92       12.91      0.74 o 
 -13   7   5       38.15       58.57      6.00 o 
 -11   7   5       76.04       81.95      5.40 o 
  -9   7   5     1033.13     1215.58    154.83 o 
  -7   7   5      153.59      138.99     17.43 o 
  -5   7   5      684.92      657.83    152.84 o 
  -3   7   5      888.98      978.78    246.30 o 
  -1   7   5      242.12      299.72     52.99 o 
   1   7   5      220.03      290.29     33.66 o 
   3   7   5      130.36      180.97     11.24 o 
   5   7   5      377.55      387.27     37.70 o 
   7   7   5      309.04      252.58     40.22 o 
   9   7   5       93.53       95.82     10.82 o 
  11   7   5       10.77        8.84      1.15 o 
  13   7   5       32.59       41.05      4.10 o 
 -14   8   5       55.11       55.96      1.19 o 
 -12   8   5        0.86        1.64      1.20 o 
 -10   8   5      180.12      185.56     17.14 o 
  -8   8   5     1019.35     1051.02    110.55 o 
  -6   8   5      348.42      350.20     81.77 o 
  -4   8   5      168.29      187.80     49.89 o 
  -2   8   5      333.96      412.42     70.16 o 
   0   8   5        0.61       35.05     19.35 o 
   2   8   5      766.35      779.20     35.81 o 
   4   8   5      176.85      227.10      8.24 o 
   6   8   5      516.24      573.79     89.81 o 
   8   8   5      492.02      543.48     89.39 o 
  10   8   5       37.46       35.27      7.75 o 
  12   8   5       12.26       10.85      3.24 o 
 -13   9   5      123.96      166.51      3.65 o 
 -11   9   5        3.83        2.11      1.16 o 
  -9   9   5       44.99       47.36      3.31 o 
  -7   9   5     2226.77     2487.18    389.39 o 
  -5   9   5       40.01       58.11      5.40 o 
  -3   9   5     1584.55     1476.27    285.30 o 
  -1   9   5      196.05      149.49     22.12 o 
   1   9   5      759.85      807.79     36.27 o 
   3   9   5     1642.15     1574.12     12.14 o 
   5   9   5     3050.90     3144.94    505.15 o 
   7   9   5      119.84      105.15     27.58 o 
   9   9   5      670.79      703.53    134.79 o 
  11   9   5       34.38       31.12      6.14 o 
 -12  10   5        0.61        2.72      1.10 o 
 -10  10   5      195.59      153.47      6.70 o 
  -8  10   5        6.17       18.89      4.07 o 
  -6  10   5      889.60      963.97    158.16 o 
  -4  10   5     3181.15     3202.50    622.94 o 
  -2  10   5       47.95       73.86     26.51 o 
   0  10   5     1226.18     1266.61     99.52 o 
   2  10   5     1452.92     1475.24     22.94 o 
   4  10   5     1849.11     1759.30    226.84 o 
   6  10   5        4.80       44.27     22.60 o 
   8  10   5      821.84      810.25    296.50 o 
  10  10   5       37.70       48.79     10.29 o 
 -11  11   5       90.59       96.01      6.41 o 
  -9  11   5       63.64       88.19      9.60 o 
  -7  11   5       91.49      102.40      2.36 o 
  -5  11   5      682.93      695.70     89.61 o 
  -3  11   5     1414.75     1373.52    211.58 o 
  -1  11   5       68.53       73.97      9.00 o 
   1  11   5      100.76       97.23      2.83 o 
   3  11   5        2.39        8.22      4.79 o 
   5  11   5      161.22      131.43     32.44 o 
   7  11   5       81.17       63.17     21.22 o 
   9  11   5       84.26       85.39     27.78 o 
  11  11   5      202.39      250.99     31.83 o 
 -10  12   5      145.22      181.33      6.31 o 
  -8  12   5      212.43      230.31      8.59 o 
  -6  12   5       55.49       55.42      6.55 o 
  -4  12   5      109.91       95.59     12.78 o 
  -2  12   5       28.09       29.63      5.48 o 
   0  12   5      192.67      174.12      5.45 o 
   2  12   5      924.25      879.48     86.27 o 
   4  12   5      553.27      598.85    126.74 o 
   6  12   5       43.11       61.20     20.22 o 
   8  12   5      129.80      119.45     45.05 o 
  10  12   5      105.67      133.67     29.22 o 
  -9  13   5      221.98      269.86     15.30 o 
  -7  13   5      224.84      225.16      4.38 o 
  -5  13   5       51.78       59.53      1.94 o 
  -3  13   5      840.40      729.15     16.76 o 
  -1  13   5      142.11      141.50      9.10 o 
   1  13   5      274.90      241.85     33.07 o 
   3  13   5      517.29      484.59    101.51 o 
   5  13   5      511.62      490.12    148.56 o 
   7  13   5       15.44       12.29      4.75 o 
  -8  14   5       83.09      103.32      3.86 o 
  -6  14   5      160.27      150.52      3.16 o 
  -4  14   5      278.68      243.41     13.03 o 
  -2  14   5        5.17       10.18      4.45 o 
   0  14   5        4.36        1.52      1.99 o 
   2  14   5        3.83        6.05      4.79 o 
   4  14   5      173.64      146.23     42.21 o 
   6  14   5        1.16        2.39      2.61 o 
  -7  15   5        3.40        9.09      1.28 o 
  -5  15   5        2.54        0.41      1.84 o 
  -3  15   5       20.62       14.68      1.25 o 
  -1  15   5      289.76      283.17     48.11 o 
   1  15   5       14.69       11.67      2.44 o 
   3  15   5        0.59        0.44      1.48 o 
   5  15   5        0.33        2.82      1.93 o 
  -4  16   5       97.25      120.35      5.49 o 
  -2  16   5      315.32      309.92     35.37 o 
   0  16   5        3.65        4.40      0.95 o 
   2  16   5       37.08       48.78     15.29 o 
 -16   0   6       24.77       42.82      1.80 o 
 -14   0   6        3.42        2.31      1.63 o 
 -12   0   6      598.63      485.80      9.77 o 
 -10   0   6     1612.66     1429.94     16.27 o 
  -8   0   6      457.16      308.04      6.99 o 
  -6   0   6     2362.55     1831.67     16.16 o 
  -4   0   6      580.05      692.94      8.33 o 
  -2   0   6      433.13      461.08     87.41 o 
   0   0   6       81.91       34.34      4.80 o 
   2   0   6    14734.78    15068.88    527.92 o 
   4   0   6     7059.96     7006.11     36.73 o 
   6   0   6     7003.29     7751.19     42.89 o 
   8   0   6       16.75       23.20      2.14 o 
  10   0   6      176.63      156.17      4.55 o 
  12   0   6     1234.67     1192.55     14.51 o 
  14   0   6       33.78       32.98      1.63 o 
 -15   1   6       45.13       59.97      1.60 o 
 -13   1   6       26.59       34.29      8.86 o 
 -11   1   6      241.24      246.83      5.10 o 
  -9   1   6       54.05       68.43      8.95 o 
  -7   1   6     2798.68     2423.54    153.34 o 
  -5   1   6        4.55        1.66      1.80 o 
  -3   1   6     4838.71     4465.17    668.85 o 
  -1   1   6      287.74      310.43     35.91 o 
   1   1   6      141.08      105.99      4.15 o 
   3   1   6     2990.69     3425.59     31.99 o 
   5   1   6      262.36      262.99     15.23 o 
   7   1   6      675.42      633.80     27.77 o 
   9   1   6       90.38       79.01      2.06 o 
  11   1   6      201.31      180.73      9.62 o 
  13   1   6      115.55      124.93      3.77 o 
 -16   2   6        6.65        8.86      0.97 o 
 -14   2   6        2.54        5.49      1.15 o 
 -12   2   6      103.59       61.53      6.22 o 
 -10   2   6       74.15       49.64      3.39 o 
  -8   2   6      150.21      135.05      2.82 o 
  -6   2   6      477.70      437.31     55.11 o 
  -4   2   6      259.04      356.53     47.69 o 
  -2   2   6     2016.18     2251.82    318.73 o 
   0   2   6      278.33      271.72     34.09 o 
   2   2   6      846.43      866.07      5.54 o 
   4   2   6     1990.25     2483.17     53.73 o 
   6   2   6       18.70       10.64      4.54 o 
   8   2   6       52.22       54.90      3.90 o 
  10   2   6       81.28       55.31      2.49 o 
  12   2   6       25.89       32.56      2.83 o 
  14   2   6        0.31        2.00      1.09 o 
 -15   3   6      124.84      150.60      2.91 o 
 -13   3   6       45.36       34.70      1.63 o 
 -11   3   6     1081.33     1028.59     63.92 o 
  -9   3   6     1418.01     1301.38     10.92 o 
  -7   3   6     1213.42     1121.13     34.77 o 
  -5   3   6     1839.58     1774.99    283.60 o 
  -3   3   6     3810.51     4348.64    560.92 o 
  -1   3   6     1096.64     1072.53    210.12 o 
   1   3   6    11506.96    13069.53    896.75 o 
   3   3   6       43.38      239.95    108.57 o 
   5   3   6     2084.19     2234.32    114.68 o 
   7   3   6       69.63       88.37      2.23 o 
   9   3   6      349.21      322.63     31.30 o 
  11   3   6      418.36      408.94     25.56 o 
  13   3   6       34.59       47.55      6.42 o 
 -14   4   6       47.96       63.04      3.56 o 
 -12   4   6      134.56      125.24     13.60 o 
 -10   4   6        6.62       20.22      1.82 o 
  -8   4   6      357.78      351.92      6.59 o 
  -6   4   6     1429.01     1517.34    222.87 o 
  -4   4   6     2286.17     2541.98    342.86 o 
  -2   4   6     1982.33     2328.51    495.00 o 
   0   4   6     4464.33     5201.45    816.89 o 
   2   4   6      210.87      224.56     14.83 o 
   4   4   6     2479.24     2368.77    206.68 o 
   6   4   6     1726.33     1846.79    128.08 o 
   8   4   6      261.75      274.61     21.15 o 
  10   4   6      582.43      479.79     63.10 o 
  12   4   6      577.23      529.17     95.43 o 
  14   4   6        2.18        6.14      0.94 o 
 -15   5   6       24.05       35.05      2.01 o 
 -13   5   6       15.28       18.89      1.80 o 
 -11   5   6        8.48       19.03      2.31 o 
  -9   5   6     2580.62     2385.76     21.71 o 
  -7   5   6      328.39      341.98     51.17 o 
  -5   5   6     2001.49     2263.38    303.05 o 
  -3   5   6      220.88      225.95     57.83 o 
  -1   5   6     6019.14     7413.98   1485.41 o 
   1   5   6       77.03      138.51     14.79 o 
   3   5   6        8.92        4.36      2.44 o 
   5   5   6       15.50        3.77      1.17 o 
   7   5   6       41.84       36.19      3.48 o 
   9   5   6       47.24       36.29      4.41 o 
  11   5   6      159.28      114.42     29.48 o 
  13   5   6        0.07        2.40      1.67 o 
 -14   6   6        1.18        4.51      1.30 o 
 -12   6   6       18.90       34.64      1.76 o 
 -10   6   6       59.55       56.77      2.06 o 
  -8   6   6      436.45      489.16     68.40 o 
  -6   6   6      715.19      698.93     89.15 o 
  -4   6   6      623.20      763.29    175.43 o 
  -2   6   6     1235.28     1422.28    325.76 o 
   0   6   6     2842.26     2952.27    544.95 o 
   2   6   6     4261.82     5091.68    346.98 o 
   4   6   6       15.53       13.70      4.11 o 
   6   6   6     1203.51     1154.66    230.60 o 
   8   6   6     1773.79     1758.86    270.54 o 
  10   6   6        1.12       -0.83      1.96 o 
  12   6   6       28.79       32.08      5.35 o 
 -13   7   6        6.79        4.60      1.36 o 
 -11   7   6      108.38       95.46      3.64 o 
  -9   7   6      466.87      529.43     61.77 o 
  -7   7   6     2245.25     2326.36    296.00 o 
  -5   7   6     1165.32     1075.64    210.15 o 
  -3   7   6       82.33      132.80     28.51 o 
  -1   7   6     3387.84     3960.59    637.06 o 
   1   7   6     5652.69     6069.13    565.32 o 
   3   7   6      300.87      318.06      7.92 o 
   5   7   6     2212.00     2242.07    298.37 o 
   7   7   6        6.75        9.95      1.32 o 
   9   7   6       95.70      101.56     21.69 o 
  11   7   6       51.71       55.92     12.94 o 
  13   7   6        9.34       13.74      0.94 o 
 -14   8   6        7.37       21.28      0.92 o 
 -12   8   6       73.52       73.09      8.79 o 
 -10   8   6      735.62      818.73     79.31 o 
  -8   8   6      645.74      802.77     82.12 o 
  -6   8   6     1770.41     2046.20    413.74 o 
  -4   8   6      622.03      822.90    252.50 o 
  -2   8   6      275.43      258.10     54.24 o 
   0   8   6     1561.24     1620.67    231.27 o 
   2   8   6      248.62      232.77     14.66 o 
   4   8   6     1449.92     1499.67    118.13 o 
   6   8   6      901.87      825.57    203.25 o 
   8   8   6      350.04      341.83     93.15 o 
  10   8   6      195.73      157.23     49.21 o 
  12   8   6       23.87       23.39      2.32 o 
 -13   9   6       37.33       30.01      1.30 o 
 -11   9   6       51.67       57.01      4.35 o 
  -9   9   6        0.09        0.86      1.65 o 
  -7   9   6     1174.99     1291.41    181.63 o 
  -5   9   6     1309.67     1523.57    258.01 o 
  -3   9   6        0.74        2.15      1.56 o 
  -1   9   6      809.14      872.44    112.47 o 
   1   9   6      103.18      123.20      2.74 o 
   3   9   6       20.00       26.95      2.40 o 
   5   9   6      248.29      214.62     41.86 o 
   7   9   6       75.97       66.19     13.97 o 
   9   9   6      158.27      169.14     31.05 o 
  11   9   6        4.50        9.85      3.29 o 
 -12  10   6       31.84       27.96      1.59 o 
 -10  10   6      326.85      325.07     17.74 o 
  -8  10   6        3.21        3.20      2.70 o 
  -6  10   6      295.19      300.41     35.40 o 
  -4  10   6        1.99        7.48      2.82 o 
  -2  10   6      194.31      204.50     22.54 o 
   0  10   6     1339.61     1419.22    138.54 o 
   2  10   6      595.87      647.19      9.73 o 
   4  10   6      272.92      285.89     36.16 o 
   6  10   6      543.95      561.25    135.27 o 
   8  10   6        3.35       -0.33      2.01 o 
  10  10   6       62.66       62.68      8.17 o 
 -11  11   6      218.73      306.26     16.16 o 
  -9  11   6      366.87      404.93     16.07 o 
  -7  11   6       56.59       80.79      6.51 o 
  -5  11   6       85.11       95.89      9.04 o 
  -3  11   6       81.54       70.06      9.39 o 
  -1  11   6     1372.02     1372.23     89.75 o 
   1  11   6      211.62      226.64      4.37 o 
   3  11   6       58.65       82.41     21.16 o 
   5  11   6     1287.35     1286.97    284.65 o 
   7  11   6      682.30      672.17    220.24 o 
   9  11   6       84.50       79.29     24.65 o 
 -10  12   6      192.48      225.44      5.59 o 
  -8  12   6       90.79       82.19      3.22 o 
  -6  12   6      504.62      516.40     36.82 o 
  -4  12   6        6.87        7.35      1.44 o 
  -2  12   6      118.43      113.76      8.32 o 
   0  12   6      366.83      319.42      5.79 o 
   2  12   6      204.78      221.38     26.28 o 
   4  12   6      109.00       87.93     19.81 o 
   6  12   6      309.37      264.29     90.85 o 
   8  12   6        2.23        2.19      1.02 o 
  -9  13   6        1.56       -0.98      1.63 o 
  -7  13   6        2.01        1.98      1.37 o 
  -5  13   6      108.08       96.47      2.15 o 
  -3  13   6       40.31       47.97      4.71 o 
  -1  13   6        8.19        5.92      1.39 o 
   1  13   6       59.96       51.68      7.58 o 
   3  13   6      376.50      344.86     67.64 o 
   5  13   6       20.82       32.29     10.83 o 
   7  13   6       29.66       39.89     11.82 o 
  -8  14   6        4.58        4.18      1.97 o 
  -6  14   6       47.08       62.35      1.57 o 
  -4  14   6      276.58      266.72      9.12 o 
  -2  14   6       20.07       16.19      3.68 o 
   0  14   6      346.57      335.64     37.21 o 
   2  14   6      154.86      168.11     32.15 o 
   4  14   6       14.60       22.14      5.99 o 
   6  14   6       40.33       39.75      9.04 o 
  -5  15   6      505.71      502.41     34.91 o 
  -3  15   6       12.07       10.85      2.87 o 
  -1  15   6      279.22      237.39     42.21 o 
   1  15   6      162.42      159.13     37.01 o 
   3  15   6       22.97       24.39      6.55 o 
  -2  16   6      126.15      128.87     17.56 o 
   0  16   6       15.83       15.70      3.77 o 
 -15   1   7        2.38        6.64      1.06 o 
 -13   1   7        1.86        5.14      1.32 o 
 -11   1   7       16.03       25.34      2.91 o 
  -9   1   7     1258.03     1087.47     95.34 o 
  -7   1   7      218.68      166.86     20.59 o 
  -5   1   7      804.10      647.89     19.36 o 
  -3   1   7       97.88      111.07     15.28 o 
  -1   1   7     1189.58     1002.35    120.29 o 
   1   1   7       62.82       56.97      2.73 o 
   3   1   7     2197.47     2080.37     22.57 o 
   5   1   7       21.55       21.58      1.62 o 
   7   1   7      772.62      734.61     41.68 o 
   9   1   7      565.93      508.50      8.55 o 
  11   1   7      109.52       99.69      8.06 o 
  13   1   7        8.49       15.45      1.09 o 
 -14   2   7      270.22      260.67      5.42 o 
 -12   2   7       68.49       79.32     10.67 o 
 -10   2   7      200.31      177.44     19.37 o 
  -8   2   7     1627.72     1430.97     11.24 o 
  -6   2   7       46.91       50.32     11.87 o 
  -4   2   7      775.70      846.92    108.97 o 
  -2   2   7     2935.17     2851.08    404.87 o 
   0   2   7      118.76       75.53     11.37 o 
   2   2   7     3259.91     3068.56     28.91 o 
   4   2   7     7371.19     7752.18    192.13 o 
   6   2   7      165.31      140.62      2.97 o 
   8   2   7      882.18      805.13     36.57 o 
  10   2   7     1245.14     1066.10     75.02 o 
  12   2   7        3.09        6.87      1.67 o 
 -15   3   7       50.11       59.81      1.54 o 
 -13   3   7       97.41      116.56      2.58 o 
 -11   3   7      411.35      386.75     33.92 o 
  -9   3   7     1021.07      955.62     17.99 o 
  -7   3   7      398.66      381.38      5.61 o 
  -5   3   7      488.62      479.98     69.60 o 
  -3   3   7     1719.82     2068.35    251.93 o 
  -1   3   7       85.56       98.33     14.79 o 
   1   3   7     2693.44     3363.52    345.31 o 
   3   3   7       58.17       98.88      1.68 o 
   5   3   7        0.88       10.98      6.38 o 
   7   3   7      302.48      263.75     11.70 o 
   9   3   7      940.66      768.66     55.43 o 
  11   3   7       71.73       68.22      7.28 o 
  13   3   7      194.13      194.89     18.61 o 
 -14   4   7       57.39       40.92      1.51 o 
 -12   4   7       17.41       19.45      2.10 o 
 -10   4   7       86.57       59.05      4.67 o 
  -8   4   7     1742.25     1452.68     33.64 o 
  -6   4   7      352.57      379.28     52.35 o 
  -4   4   7     1523.46     1885.23    219.93 o 
  -2   4   7      244.84      182.83     12.30 o 
   0   4   7      374.60      326.40     45.46 o 
   2   4   7      926.80     1026.72     78.49 o 
   4   4   7     1264.05     1304.16     76.62 o 
   6   4   7      504.95      444.80     29.18 o 
   8   4   7      381.94      305.42     15.42 o 
  10   4   7        0.54        3.14      1.46 o 
  12   4   7       29.31       28.16      5.91 o 
 -15   5   7       20.62       17.98      0.84 o 
 -13   5   7       43.23       46.99      4.63 o 
 -11   5   7      357.32      433.70     15.24 o 
  -9   5   7     1378.97     1244.13     64.99 o 
  -7   5   7      656.54      685.21     89.46 o 
  -5   5   7     1085.67     1231.94    150.18 o 
  -3   5   7     2397.74     2772.29    567.05 o 
  -1   5   7     2184.81     2379.92    467.75 o 
   1   5   7      877.24     1015.89    122.01 o 
   3   5   7     1987.36     2105.86     58.65 o 
   5   5   7       37.49       37.84      3.90 o 
   7   5   7      354.45      386.48     49.04 o 
   9   5   7      169.69      185.14     17.43 o 
  11   5   7       12.53        8.20      1.13 o 
  13   5   7      159.77      181.16     15.76 o 
 -14   6   7       61.77       67.30      7.08 o 
 -12   6   7       38.71       49.36      1.87 o 
 -10   6   7      175.61      192.27     11.55 o 
  -8   6   7      625.29      723.50     97.86 o 
  -6   6   7        9.49       34.97      6.79 o 
  -4   6   7      596.51      722.30    159.76 o 
  -2   6   7     1611.53     1719.79    352.02 o 
   0   6   7      511.73      618.13     87.51 o 
   2   6   7     1956.14     2268.50    125.04 o 
   4   6   7      308.67      316.23      5.39 o 
   6   6   7       62.97       52.76     10.33 o 
   8   6   7     1148.14     1116.33    193.21 o 
  10   6   7       46.31       42.59     12.85 o 
  12   6   7       72.95       75.20     16.42 o 
 -13   7   7       47.67       83.17      4.29 o 
 -11   7   7      297.74      299.07      5.54 o 
  -9   7   7       16.27       11.57      2.20 o 
  -7   7   7     3298.26     3743.16    398.77 o 
  -5   7   7      814.69      905.17    157.02 o 
  -3   7   7     2146.10     2521.58    476.79 o 
  -1   7   7       69.80      103.18     21.00 o 
   1   7   7       43.54       24.77      4.07 o 
   3   7   7       32.27       40.94      3.00 o 
   5   7   7       24.86       23.12      5.27 o 
   7   7   7      452.05      335.92    109.58 o 
   9   7   7      175.68      137.95     33.92 o 
  11   7   7        1.00       -0.64      4.07 o 
 -12   8   7      194.23      168.88     21.53 o 
 -10   8   7       87.50       89.32      9.23 o 
  -8   8   7      642.43      648.32     52.21 o 
  -6   8   7       45.07       60.37      2.23 o 
  -4   8   7       72.21       78.84      8.91 o 
  -2   8   7      382.71      436.49     64.07 o 
   0   8   7     1135.95     1257.17    168.72 o 
   2   8   7      100.90      137.03      5.57 o 
   4   8   7     1989.39     2184.29    161.30 o 
   6   8   7     1212.35     1182.26    382.89 o 
   8   8   7      260.88      158.32     61.01 o 
  10   8   7      125.03      124.57     39.01 o 
 -13   9   7      246.11      345.27     12.61 o 
 -11   9   7       37.25       50.60      3.52 o 
  -9   9   7     1194.25     1228.34     92.79 o 
  -7   9   7      150.67      124.78     12.31 o 
  -5   9   7       17.45       28.36      2.05 o 
  -3   9   7     1397.73     1376.59    228.32 o 
  -1   9   7     1062.80     1150.77    144.29 o 
   1   9   7      143.66      138.28      5.62 o 
   3   9   7     3980.49     4320.64    166.21 o 
   5   9   7        3.51        5.58      3.68 o 
   7   9   7       84.82       92.56     28.25 o 
   9   9   7        6.93       17.99      4.52 o 
  11   9   7       52.22       57.54     12.17 o 
 -12  10   7      195.72      225.04     11.63 o 
 -10  10   7       27.95       39.21      1.94 o 
  -8  10   7      216.66      275.51     15.38 o 
  -6  10   7       72.69       85.08      7.58 o 
  -4  10   7      185.12      199.58      9.66 o 
  -2  10   7      863.69      908.82     93.79 o 
   0  10   7      225.52      229.40     10.61 o 
   2  10   7     2817.26     2798.22     62.43 o 
   4  10   7      156.61      135.15     16.99 o 
   6  10   7       17.08       17.47      1.76 o 
   8  10   7      210.53      189.52     59.80 o 
  10  10   7        5.30        6.65      1.08 o 
 -11  11   7       11.60       16.80      1.68 o 
  -9  11   7        4.11        8.28      1.27 o 
  -7  11   7       40.61       37.57      1.69 o 
  -5  11   7        1.39        5.85      2.53 o 
  -3  11   7       75.07       79.07      7.07 o 
  -1  11   7        2.40        2.04      3.12 o 
   1  11   7       24.75       28.02      3.17 o 
   3  11   7        1.12       24.24     11.13 o 
   5  11   7       98.43      109.76     28.60 o 
   7  11   7       12.65       15.71      2.61 o 
   9  11   7      134.00      160.47     40.13 o 
 -10  12   7       53.94       70.20      1.54 o 
  -8  12   7       73.43       81.57      1.88 o 
  -6  12   7       34.92       36.17      1.88 o 
  -4  12   7       24.03       25.48      3.21 o 
  -2  12   7       88.09       88.31      5.53 o 
   0  12   7       23.90       24.83      1.81 o 
   2  12   7        4.42        5.98      1.75 o 
   4  12   7      269.07      261.85     51.09 o 
   6  12   7        5.51        4.13      1.84 o 
   8  12   7      177.63      198.91     41.93 o 
  -9  13   7       30.41       29.13      1.15 o 
  -7  13   7      191.93      202.13      5.58 o 
  -5  13   7       52.25       58.71      1.76 o 
  -3  13   7      849.56      861.32      8.51 o 
  -1  13   7      163.69      182.87      3.67 o 
   1  13   7        0.87        3.82      1.36 o 
   3  13   7      479.36      504.69    101.88 o 
   5  13   7      529.84      538.02    141.77 o 
   7  13   7        1.48        2.83      1.84 o 
  -6  14   7        2.90        7.06      1.20 o 
  -4  14   7      183.41      189.54      9.45 o 
  -2  14   7      143.16      128.12      5.11 o 
   0  14   7       23.82       27.51      2.57 o 
   2  14   7      187.63      160.93     34.83 o 
   4  14   7       52.18       38.51      7.67 o 
  -5  15   7        2.89        5.09      3.77 o 
  -3  15   7       57.66       62.39      9.00 o 
  -1  15   7       29.11       28.41      6.55 o 
   1  15   7       18.39       14.30      1.20 o 
   3  15   7        5.69       10.00      1.41 o 
 -14   0   8       30.70       22.95      1.97 o 
 -12   0   8       60.94       57.92      2.66 o 
 -10   0   8      690.76      659.15     11.43 o 
  -8   0   8       25.29       19.78      2.06 o 
  -6   0   8     1399.42     1199.11     14.40 o 
  -4   0   8      430.40      363.79      7.17 o 
  -2   0   8      853.35      972.40    186.11 o 
   0   0   8      242.74      245.41     33.85 o 
   2   0   8     1010.00      949.84     40.63 o 
   4   0   8     7221.72     7009.69     40.28 o 
   6   0   8     6590.83     6555.53     41.49 o 
   8   0   8     1197.86     1070.09     14.67 o 
  10   0   8     1014.75      831.90     12.36 o 
  12   0   8      226.32      214.41      5.50 o 
 -15   1   8       10.07       19.60      2.01 o 
 -13   1   8      101.03      114.55      5.75 o 
 -11   1   8      255.66      244.18      4.69 o 
  -9   1   8      109.66      117.72     10.08 o 
  -7   1   8       27.48       39.65      5.01 o 
  -5   1   8     1439.18     1285.83     34.65 o 
  -3   1   8        0.26       12.30      6.63 o 
  -1   1   8      310.61      375.07     33.24 o 
   1   1   8      478.00      455.00     24.35 o 
   3   1   8      148.07      165.60      8.64 o 
   5   1   8     1590.58     1472.55     43.43 o 
   7   1   8     1121.03      967.23      9.93 o 
   9   1   8        6.01       14.78      1.80 o 
  11   1   8      128.29      119.07      8.41 o 
  13   1   8        8.94       15.72      0.94 o 
 -14   2   8        1.03        0.65      1.35 o 
 -12   2   8        6.98        6.37      1.21 o 
 -10   2   8      781.61      570.01     93.40 o 
  -8   2   8       63.04       54.67      2.06 o 
  -6   2   8        6.88        5.69      1.33 o 
  -4   2   8     2083.51     2026.01    250.17 o 
  -2   2   8      700.64      616.91     83.27 o 
   0   2   8      216.19      205.75     29.14 o 
   2   2   8       42.67       37.87      1.65 o 
   4   2   8     1883.50     1940.64     51.13 o 
   6   2   8       72.39       72.17      2.24 o 
   8   2   8       64.05       51.72      2.00 o 
  10   2   8        7.31        9.20      2.53 o 
  12   2   8       29.20       29.75      1.88 o 
 -15   3   8        0.79       -1.40      1.42 o 
 -13   3   8       29.01       50.97      1.73 o 
 -11   3   8     1052.00      945.75    113.19 o 
  -9   3   8      705.07      649.47     34.30 o 
  -7   3   8      255.54      228.62      8.86 o 
  -5   3   8      925.59      824.31    125.23 o 
  -3   3   8       18.00       12.47      1.85 o 
  -1   3   8        8.58       32.30     10.79 o 
   1   3   8      875.07      952.34    112.85 o 
   3   3   8      699.30      579.82     16.19 o 
   5   3   8     3392.90     3286.73    215.44 o 
   7   3   8      207.14      207.75      4.19 o 
   9   3   8        0.11        5.74      3.38 o 
  11   3   8       28.30       34.86      6.04 o 
 -14   4   8       11.16       12.97      1.21 o 
 -12   4   8       41.73       36.69      2.91 o 
 -10   4   8      306.14      314.99     16.69 o 
  -8   4   8      907.15      766.53      8.70 o 
  -6   4   8     3435.21     3555.70    514.19 o 
  -4   4   8     1190.99     1112.01    146.04 o 
  -2   4   8      475.39      618.82     88.28 o 
   0   4   8      951.82     1008.48    120.18 o 
   2   4   8     1230.23     1498.66    126.67 o 
   4   4   8      650.00      616.45     38.81 o 
   6   4   8     1208.15     1240.23    106.74 o 
   8   4   8       25.81       28.69      1.58 o 
  10   4   8       81.13       72.16      8.79 o 
  12   4   8       50.28       45.31      8.10 o 
 -13   5   8       30.66       40.95      2.18 o 
 -11   5   8        4.44       -1.97      2.30 o 
  -9   5   8      168.98      184.25     10.94 o 
  -7   5   8       26.98       33.84      3.76 o 
  -5   5   8     1737.73     1894.95    250.51 o 
  -3   5   8        0.36        4.86      1.65 o 
  -1   5   8        7.34       40.82      3.77 o 
   1   5   8       94.71       92.61     12.43 o 
   3   5   8        6.72       13.34      1.69 o 
   5   5   8      811.62      730.79     73.59 o 
   7   5   8      231.41      204.24     20.53 o 
   9   5   8        6.74        5.90      1.18 o 
  11   5   8      102.95       73.09     16.47 o 
 -14   6   8       13.25       15.28      1.70 o 
 -12   6   8        0.39       13.41      1.93 o 
 -10   6   8      199.03      166.96      3.67 o 
  -8   6   8      171.41      151.62     16.49 o 
  -6   6   8      354.23      329.56     39.35 o 
  -4   6   8       22.06       49.48      1.97 o 
  -2   6   8      531.60      619.74    108.85 o 
   0   6   8     1609.76     1841.07    280.21 o 
   2   6   8     1679.03     1780.44    132.70 o 
   4   6   8      751.32      801.06     62.16 o 
   6   6   8     1550.81     1354.22    213.13 o 
   8   6   8        1.62        1.69      1.13 o 
  10   6   8        7.00        9.83      3.77 o 
  12   6   8      104.64      105.63     18.15 o 
 -13   7   8        0.28        1.51      1.19 o 
 -11   7   8      634.41      636.15     51.97 o 
  -9   7   8       17.51       19.80      2.47 o 
  -7   7   8      761.05      797.59     95.39 o 
  -5   7   8     1356.00     1508.87    218.07 o 
  -3   7   8       78.22       79.22     19.41 o 
  -1   7   8     2542.31     2810.72    440.92 o 
   1   7   8     3209.19     3687.08    397.24 o 
   3   7   8       11.17       32.26      8.18 o 
   5   7   8      141.38      136.93     34.32 o 
   7   7   8       32.56       16.29      2.84 o 
   9   7   8        4.19        3.55      1.73 o 
  11   7   8      257.38      219.82     65.15 o 
 -12   8   8      164.86      154.24     20.97 o 
 -10   8   8      325.27      418.61     24.67 o 
  -8   8   8      259.40      265.27     23.05 o 
  -6   8   8      360.21      421.35     64.93 o 
  -4   8   8     1632.91     1817.75    290.12 o 
  -2   8   8      489.99      580.93     82.39 o 
   0   8   8     2296.08     2354.73    286.01 o 
   2   8   8        5.68        6.13      1.63 o 
   4   8   8       52.95       51.31      3.08 o 
   6   8   8      701.23      600.39    270.56 o 
   8   8   8       84.24       78.49     21.14 o 
  10   8   8       48.26       54.26     13.17 o 
 -11   9   8        0.81        8.84      1.23 o 
  -9   9   8      186.90      184.10      8.99 o 
  -7   9   8      252.71      226.02     26.35 o 
  -5   9   8        0.36        8.43      4.24 o 
  -3   9   8       19.33       33.70     15.41 o 
  -1   9   8       62.18       82.94      9.85 o 
   1   9   8      271.48      328.55     17.54 o 
   3   9   8      626.97      637.73     22.19 o 
   5   9   8      151.94      149.14     32.65 o 
   7   9   8        5.98       11.12      3.81 o 
   9   9   8       15.57       13.82      2.48 o 
 -10  10   8       53.84       51.44      1.33 o 
  -8  10   8       11.29       14.33      1.51 o 
  -6  10   8       26.33       32.42      1.88 o 
  -4  10   8        0.67        2.65      1.67 o 
  -2  10   8        0.21        2.31      3.98 o 
   0  10   8      364.94      392.38     31.31 o 
   2  10   8     1556.64     1750.10     13.44 o 
   4  10   8      215.64      210.15     25.43 o 
   6  10   8       27.43       41.62      9.25 o 
   8  10   8      191.66      215.16     56.15 o 
 -11  11   8      218.21      232.35     16.30 o 
  -9  11   8       55.23       55.85      1.60 o 
  -7  11   8        7.56       11.82      1.39 o 
  -5  11   8      112.60      134.21      4.07 o 
  -3  11   8        1.45        3.96      2.14 o 
  -1  11   8      426.50      414.90      6.64 o 
   1  11   8      881.45      981.58      9.86 o 
   3  11   8      251.69      239.32     32.20 o 
   5  11   8      127.49      133.32     25.39 o 
   7  11   8      153.66      178.24     36.96 o 
  -8  12   8        0.03       -1.69      1.69 o 
  -6  12   8       48.60       48.77      2.31 o 
  -4  12   8      259.53      289.59     27.04 o 
  -2  12   8       58.46       54.53      2.00 o 
   0  12   8     1763.55     1871.34     42.37 o 
   2  12   8       11.85       16.32      4.88 o 
   4  12   8        5.28        2.37      1.60 o 
   6  12   8       74.87       70.59     13.72 o 
  -7  13   8        0.53       -0.73      1.51 o 
  -5  13   8        3.06        4.48      3.08 o 
  -3  13   8        0.06        1.58      2.03 o 
  -1  13   8       23.58       26.18      1.80 o 
   1  13   8       84.81       65.47      7.59 o 
   3  13   8       16.06       22.14      3.13 o 
   5  13   8      223.70      229.76     44.98 o 
  -6  14   8       44.31       44.44      4.07 o 
  -4  14   8      210.73      230.62     15.65 o 
  -2  14   8      122.46      123.29      7.21 o 
   0  14   8      126.58      134.47     14.76 o 
   2  14   8      230.88      257.85     44.12 o 
   4  14   8       18.64       18.40      4.71 o 
  -1  15   8      156.67      169.21     21.48 o 
 -15   1   9        5.27       12.11      1.41 o 
 -13   1   9        1.11        8.62      2.35 o 
 -11   1   9        4.52        8.52      2.35 o 
  -9   1   9      429.18      331.27     31.81 o 
  -7   1   9     2015.09     1492.11    185.27 o 
  -5   1   9       61.05      106.19     14.31 o 
  -3   1   9       50.81      105.69     14.47 o 
  -1   1   9      253.41      304.21     33.67 o 
   1   1   9      303.91      306.55     15.90 o 
   3   1   9      940.70      925.07     22.30 o 
   5   1   9      120.24      116.92      2.82 o 
   7   1   9      697.07      618.25      8.08 o 
   9   1   9      286.50      252.11      7.44 o 
  11   1   9       49.00       49.54      4.88 o 
 -14   2   9        5.14       13.27      3.68 o 
 -12   2   9      195.86      204.93     13.96 o 
 -10   2   9      218.34      145.36     25.47 o 
  -8   2   9     2966.58     2814.71     97.43 o 
  -6   2   9      320.88      196.04     52.43 o 
  -4   2   9      378.30      409.42     55.04 o 
  -2   2   9      985.22     1016.73    124.36 o 
   0   2   9      683.36      853.41    120.32 o 
   2   2   9     3530.47     3719.62    146.30 o 
   4   2   9     6342.61     6314.09    280.10 o 
   6   2   9      127.39      113.16      2.57 o 
   8   2   9     1393.70     1148.79     31.27 o 
  10   2   9       91.04       81.70     10.16 o 
  12   2   9       42.32       33.16      1.24 o 
 -13   3   9        5.16       12.39      1.71 o 
 -11   3   9      145.22      140.75     16.18 o 
  -9   3   9       47.35       50.51      2.18 o 
  -7   3   9      935.68      891.28     53.05 o 
  -5   3   9        2.53       21.50      8.60 o 
  -3   3   9      123.69      144.62     14.71 o 
  -1   3   9      895.47     1098.16    161.83 o 
   1   3   9       60.22       85.40      2.18 o 
   3   3   9     2922.42     2907.91    159.02 o 
   5   3   9      218.26      222.82     34.32 o 
   7   3   9      593.16      480.50      6.97 o 
   9   3   9      193.11      159.38     13.83 o 
  11   3   9       16.85       11.84      0.96 o 
 -14   4   9       39.69       33.04      1.27 o 
 -12   4   9      140.52      119.95     17.76 o 
 -10   4   9      379.63      336.31     26.96 o 
  -8   4   9      889.84      777.70      8.85 o 
  -6   4   9       16.17        8.10      1.41 o 
  -4   4   9     1212.37     1252.63    160.04 o 
  -2   4   9      401.45      518.92     75.53 o 
   0   4   9     1571.84     1739.81    233.73 o 
   2   4   9      617.66      831.44     74.24 o 
   4   4   9      308.75      258.07     13.02 o 
   6   4   9       46.04       34.01      3.15 o 
   8   4   9       15.13       23.57      1.76 o 
  10   4   9       63.40       55.93      6.77 o 
 -13   5   9      248.38      256.23     23.09 o 
 -11   5   9        0.22       21.56     11.60 o 
  -9   5   9       24.92       24.55      2.40 o 
  -7   5   9       64.01       67.48      8.13 o 
  -5   5   9      765.84      832.30     89.81 o 
  -3   5   9      976.48     1083.51    146.49 o 
  -1   5   9      340.98      402.60     55.46 o 
   1   5   9       21.75       25.41      3.98 o 
   3   5   9     2920.21     3257.28     46.56 o 
   5   5   9       85.90       83.55      9.71 o 
   7   5   9       32.77       40.41      6.87 o 
   9   5   9       92.75       85.94     14.10 o 
  11   5   9        1.53        1.52      1.24 o 
 -12   6   9      180.64      212.09      8.76 o 
 -10   6   9      239.77      241.35     10.49 o 
  -8   6   9       56.67       76.44     10.99 o 
  -6   6   9        0.54        3.61      1.30 o 
  -4   6   9     1320.97     1632.36    270.64 o 
  -2   6   9      325.67      306.49     49.37 o 
   0   6   9       66.80      113.65     22.88 o 
   2   6   9     2313.44     2547.83    147.37 o 
   4   6   9      564.62      592.55     38.32 o 
   6   6   9        0.22        1.68      1.15 o 
   8   6   9       32.58       36.50      6.56 o 
  10   6   9       19.69       14.12      4.58 o 
 -13   7   9       45.81       77.40      5.47 o 
 -11   7   9        4.14        3.47      1.62 o 
  -9   7   9      308.70      347.94     33.52 o 
  -7   7   9      499.38      523.57     42.05 o 
  -5   7   9      138.34      145.65     19.30 o 
  -3   7   9       21.75       12.62      1.97 o 
  -1   7   9      191.86      197.77     22.67 o 
   1   7   9       65.19       48.83      7.71 o 
   3   7   9       59.48       47.68      2.01 o 
   5   7   9      131.60      144.91     35.95 o 
   7   7   9       43.01       48.87     10.67 o 
   9   7   9      328.29      250.93     61.52 o 
 -12   8   9        2.37        0.45      1.62 o 
 -10   8   9        0.25        3.07      1.23 o 
  -8   8   9        2.45        1.28      1.82 o 
  -6   8   9      106.48      108.31     14.36 o 
  -4   8   9      518.11      520.62     62.21 o 
  -2   8   9      370.78      390.21     59.39 o 
   0   8   9      470.86      520.85     43.96 o 
   2   8   9      111.42      131.71      2.82 o 
   4   8   9        2.80       15.95     10.23 o 
   6   8   9      193.25      152.83     65.31 o 
   8   8   9      170.80      144.28     45.45 o 
  10   8   9       17.61       33.82      8.15 o 
 -11   9   9        0.13        2.69      1.48 o 
  -9   9   9      309.58      311.07     16.21 o 
  -7   9   9      447.55      535.11     53.99 o 
  -5   9   9       54.19       68.41      7.50 o 
  -3   9   9     1961.44     2161.96    213.79 o 
  -1   9   9      493.33      567.67     48.33 o 
   1   9   9      352.94      413.39     24.20 o 
   3   9   9      103.78      115.41      4.37 o 
   5   9   9      209.91      224.39     58.33 o 
   7   9   9       42.52       41.09     17.00 o 
   9   9   9      549.18      572.07    125.00 o 
 -10  10   9       46.33       53.00      1.99 o 
  -8  10   9       73.37       92.67      2.23 o 
  -6  10   9      328.39      362.38     12.70 o 
  -4  10   9      154.78      183.77     24.20 o 
  -2  10   9     1140.20     1262.32     94.04 o 
   0  10   9      537.69      544.80     36.54 o 
   2  10   9        8.12        9.40      1.69 o 
   4  10   9       61.89       60.26      6.21 o 
   6  10   9        0.78        1.43      1.74 o 
   8  10   9      211.57      215.40     49.44 o 
  -9  11   9        4.61        1.71      1.63 o 
  -7  11   9        0.06        1.57      1.93 o 
  -5  11   9        2.87        8.83      1.48 o 
  -3  11   9       69.42       75.38      5.40 o 
  -1  11   9        7.37        9.17      1.81 o 
   1  11   9      133.98      114.40      2.52 o 
   3  11   9      358.56      364.45     35.75 o 
   5  11   9       26.26       33.35      4.88 o 
   7  11   9       10.28       10.80      1.93 o 
  -8  12   9       57.79       64.52      1.97 o 
  -6  12   9       92.68      105.22      3.43 o 
  -4  12   9       13.81       16.16      1.63 o 
  -2  12   9       77.58       82.20      2.12 o 
   0  12   9      280.24      274.35      5.05 o 
   2  12   9      267.41      289.92     28.39 o 
   4  12   9       25.35       34.29      1.39 o 
   6  12   9       89.71       91.15      9.26 o 
  -7  13   9        3.97        2.44      1.16 o 
  -5  13   9       35.74       55.46      9.89 o 
  -3  13   9      502.38      517.38     23.51 o 
  -1  13   9      808.84      885.08     14.52 o 
   1  13   9      128.06      122.57     15.62 o 
   3  13   9      293.51      321.11     40.78 o 
  -4  14   9       15.18       11.08      1.41 o 
  -2  14   9      808.32      829.70     66.32 o 
   0  14   9        3.17        2.18      1.31 o 
 -14   0  10      120.13      111.31      3.35 o 
 -12   0  10        5.48        2.48      2.65 o 
 -10   0  10      810.34      799.36     12.84 o 
  -8   0  10       12.11       24.74      2.65 o 
  -6   0  10     1021.68      936.62     13.85 o 
  -4   0  10      697.27      572.48     10.05 o 
  -2   0  10       93.71      119.86     22.38 o 
   0   0  10      565.02      514.62     46.82 o 
   2   0  10     2162.23     2146.43    101.12 o 
   4   0  10     1233.17     1135.43     15.12 o 
   6   0  10     2614.58     2336.28     23.04 o 
   8   0  10       65.98       46.53      2.40 o 
  10   0  10        3.24        4.28      1.37 o 
 -13   1  10        3.24        8.60      2.57 o 
 -11   1  10      295.50      282.61     14.93 o 
  -9   1  10      715.84      603.75    126.82 o 
  -7   1  10      182.90      129.03     27.82 o 
  -5   1  10      257.09      199.18     11.61 o 
  -3   1  10       98.54      111.66     11.44 o 
  -1   1  10        9.71       22.76      5.79 o 
   1   1  10     2808.28     2784.61    114.35 o 
   3   1  10      390.53      426.37     13.63 o 
   5   1  10     3349.57     2872.02     57.71 o 
   7   1  10      472.14      423.41     15.23 o 
   9   1  10        0.95        1.49      1.12 o 
  11   1  10       52.94       54.33      3.30 o 
 -14   2  10       13.87       11.27      1.03 o 
 -12   2  10        0.17        3.46      3.42 o 
 -10   2  10       12.78        8.98      3.34 o 
  -8   2  10      234.96      216.52     32.48 o 
  -6   2  10       31.45       26.26      5.82 o 
  -4   2  10       36.55       37.86      3.59 o 
  -2   2  10        6.67       10.70      3.07 o 
   0   2  10      239.54      223.06     22.39 o 
   2   2  10      754.15      806.53     34.18 o 
   4   2  10       15.36       16.95      1.74 o 
   6   2  10       35.75       26.55      1.85 o 
   8   2  10        1.67        1.98      1.88 o 
  10   2  10        3.57        2.47      1.63 o 
 -13   3  10      166.22      131.73      6.61 o 
 -11   3  10       77.27       57.50     12.30 o 
  -9   3  10      236.04      232.66      4.44 o 
  -7   3  10      628.15      586.66     16.52 o 
  -5   3  10      380.68      331.64     55.59 o 
  -3   3  10      286.52      373.44     33.78 o 
  -1   3  10       39.67       52.97      4.11 o 
   1   3  10     1661.00     1781.42    168.16 o 
   3   3  10      411.78      451.28     30.77 o 
   5   3  10      535.08      540.52     56.01 o 
   7   3  10      685.65      594.93     25.24 o 
   9   3  10        1.06        1.94      3.00 o 
  11   3  10      116.85       96.73      5.19 o 
 -12   4  10      211.52      193.86     30.55 o 
 -10   4  10      148.47      168.92      5.45 o 
  -8   4  10       99.94       83.47      4.97 o 
  -6   4  10     1702.07     1813.87    226.27 o 
  -4   4  10      590.64      538.02     66.51 o 
  -2   4  10       38.69       66.18      7.62 o 
   0   4  10     2551.55     2814.11    310.21 o 
   2   4  10      933.30     1034.67     90.04 o 
   4   4  10        1.38        3.90      1.48 o 
   6   4  10      927.24      866.13    101.03 o 
   8   4  10        6.34        6.50      1.18 o 
  10   4  10       19.14       16.25      2.18 o 
 -13   5  10       16.81       13.38      1.12 o 
 -11   5  10       99.56      124.28      7.59 o 
  -9   5  10      213.62      204.68     12.07 o 
  -7   5  10      161.39      160.37     20.95 o 
  -5   5  10       36.46       50.16      6.98 o 
  -3   5  10      516.10      561.75     67.35 o 
  -1   5  10      110.18      121.35     15.52 o 
   1   5  10      227.04      241.75     18.30 o 
   3   5  10      677.61      839.19     27.18 o 
   5   5  10       98.19       83.91      6.51 o 
   7   5  10      287.86      209.41     28.48 o 
   9   5  10        2.11        4.37      1.97 o 
 -12   6  10        0.13        3.38      1.15 o 
 -10   6  10       14.66       13.64      1.45 o 
  -8   6  10        9.99       12.46      1.40 o 
  -6   6  10      208.27      201.94     22.15 o 
  -4   6  10      243.04      302.71     22.56 o 
  -2   6  10       19.64       24.29      3.30 o 
   0   6  10        3.93        8.89      2.01 o 
   2   6  10       23.11       27.69      2.44 o 
   4   6  10      574.87      620.23     17.16 o 
   6   6  10      229.87      243.61     39.29 o 
   8   6  10       22.01       12.84      4.01 o 
  10   6  10       48.76       43.87     13.28 o 
 -11   7  10       94.53       95.99      8.79 o 
  -9   7  10      130.28      134.39      8.06 o 
  -7   7  10      548.41      576.67     56.45 o 
  -5   7  10     1197.45     1298.38    159.16 o 
  -3   7  10       27.43       26.17      2.83 o 
  -1   7  10      208.65      253.18     23.36 o 
   1   7  10      790.52      912.54     60.23 o 
   3   7  10      158.15      166.82      7.30 o 
   5   7  10       44.69       54.10      3.38 o 
   7   7  10      225.40      220.31     41.37 o 
   9   7  10      103.28       81.54     21.14 o 
 -12   8  10      154.04      190.80      4.38 o 
 -10   8  10       37.00       55.06      3.21 o 
  -8   8  10       53.01       53.18      5.37 o 
  -6   8  10     1061.35     1201.69     97.85 o 
  -4   8  10      874.61      998.17     86.29 o 
  -2   8  10      208.56      197.52     19.63 o 
   0   8  10      869.77     1034.33     86.89 o 
   2   8  10      129.38      146.77      3.39 o 
   4   8  10        9.68        7.42      3.00 o 
   6   8  10      154.73      148.80     42.66 o 
   8   8  10        9.70        9.82      3.08 o 
 -11   9  10       30.48       50.11      4.02 o 
  -9   9  10        5.80        7.26      1.07 o 
  -7   9  10       15.34       13.73      2.23 o 
  -5   9  10      210.24      214.28     12.97 o 
  -3   9  10       23.64       29.51      1.93 o 
  -1   9  10      141.10      128.58      5.92 o 
   1   9  10      443.33      492.03     23.16 o 
   3   9  10      350.08      356.00     16.06 o 
   5   9  10        2.62        7.34      5.01 o 
   7   9  10      101.38       76.12     26.20 o 
 -10  10  10       15.46       22.27      0.95 o 
  -8  10  10        2.41        7.06      1.33 o 
  -6  10  10      309.79      308.80     12.52 o 
  -4  10  10       80.25       99.44      8.79 o 
  -2  10  10        2.57        1.05      2.53 o 
   0  10  10      421.48      496.79      6.83 o 
   2  10  10       75.43       92.21      2.21 o 
   4  10  10       80.69       97.41     12.34 o 
   6  10  10      250.30      267.06     76.22 o 
  -9  11  10        0.33        3.36      1.88 o 
  -7  11  10        4.95        8.82      3.00 o 
  -5  11  10      482.59      554.86      6.56 o 
  -3  11  10       96.88      112.44      3.43 o 
  -1  11  10      297.92      335.85      5.41 o 
   1  11  10      122.19      134.61      3.60 o 
   3  11  10        0.01        3.93      1.54 o 
   5  11  10      163.05      155.07     21.73 o 
  -6  12  10       28.82       26.40      4.50 o 
  -4  12  10      355.59      368.91      5.06 o 
  -2  12  10      233.01      226.58      4.29 o 
   0  12  10       80.32       86.06      2.14 o 
   2  12  10      285.87      284.21     21.82 o 
   4  12  10        3.99        6.32      1.63 o 
  -5  13  10        0.15       -0.56      2.18 o 
  -3  13  10        9.31       11.87      1.33 o 
  -1  13  10       34.88       29.73      1.48 o 
   1  13  10       38.87       36.47      3.26 o 
 -13   1  11       33.69       43.16      1.39 o 
 -11   1  11       14.13       24.49      3.00 o 
  -9   1  11      467.01      333.74     73.55 o 
  -7   1  11      713.97      505.58    113.99 o 
  -5   1  11       43.21       54.31      2.02 o 
  -3   1  11       61.24       61.25      5.44 o 
  -1   1  11      804.92      852.23     58.97 o 
   1   1  11      693.80      792.87     28.48 o 
   3   1  11      608.16      638.78      8.17 o 
   5   1  11       30.46       53.86     20.77 o 
   7   1  11      594.07      424.87      9.47 o 
   9   1  11      232.71      184.12      3.83 o 
 -12   2  11       38.03       60.68      6.38 o 
 -10   2  11      175.90       94.13     17.04 o 
  -8   2  11     1678.79     1536.83     15.84 o 
  -6   2  11      747.30      546.27    128.10 o 
  -4   2  11      138.39      161.83     11.65 o 
  -2   2  11      637.32      636.54     56.63 o 
   0   2  11       47.32       44.81      2.29 o 
   2   2  11     1273.06     1357.46     45.94 o 
   4   2  11     2184.79     2092.41    113.07 o 
   6   2  11      100.80       76.53      2.18 o 
   8   2  11      100.03       84.72      2.74 o 
  10   2  11      107.44       80.25      3.22 o 
 -13   3  11       62.29       76.88      2.66 o 
 -11   3  11       72.58       85.89     15.00 o 
  -9   3  11        3.60       11.93      4.02 o 
  -7   3  11        1.98       12.88      1.78 o 
  -5   3  11       55.39       62.47     11.37 o 
  -3   3  11      283.51      283.04     21.52 o 
  -1   3  11     1138.31     1217.00    151.59 o 
   1   3  11     2362.62     2685.18    228.94 o 
   3   3  11     1380.28     1356.77     97.25 o 
   5   3  11      434.14      391.73     33.45 o 
   7   3  11       54.42       37.81      4.76 o 
   9   3  11       28.62       24.52      3.00 o 
 -12   4  11       14.93       16.60      2.31 o 
 -10   4  11       10.21       17.64      5.74 o 
  -8   4  11      279.34      242.26      8.13 o 
  -6   4  11       25.49       36.43      4.21 o 
  -4   4  11      257.90      276.47     30.80 o 
  -2   4  11       26.24       36.98      2.70 o 
   0   4  11       69.62       66.23     12.08 o 
   2   4  11     1374.85     1483.83    114.48 o 
   4   4  11      571.40      580.41     30.80 o 
   6   4  11       64.60       57.19      7.32 o 
   8   4  11      126.08       93.61     13.04 o 
 -11   5  11      103.54      110.91      4.16 o 
  -9   5  11      100.54       88.21      3.94 o 
  -7   5  11      161.02      165.73     24.64 o 
  -5   5  11     1143.73     1191.83    131.36 o 
  -3   5  11      631.53      696.03     79.54 o 
  -1   5  11       36.72       43.21      5.35 o 
   1   5  11       42.11       59.97      2.23 o 
   3   5  11      167.59      189.42      4.19 o 
   5   5  11      659.32      629.18     54.85 o 
   7   5  11       79.82       63.42     11.09 o 
   9   5  11       98.92       72.98     15.96 o 
 -12   6  11       20.51       42.97      2.57 o 
 -10   6  11       25.91       20.36      2.65 o 
  -8   6  11      307.34      354.42     30.11 o 
  -6   6  11      103.49      106.24      8.79 o 
  -4   6  11      452.52      494.00     53.34 o 
  -2   6  11      665.12      774.82     90.66 o 
   0   6  11       15.55       19.06      4.32 o 
   2   6  11      149.32      151.67      6.69 o 
   4   6  11     1139.86     1257.77     29.14 o 
   6   6  11        1.10        3.19      1.16 o 
   8   6  11       43.64       40.59      7.59 o 
 -11   7  11       11.21       11.28      1.09 o 
  -9   7  11       65.07       83.80      7.00 o 
  -7   7  11       26.68       43.28      5.52 o 
  -5   7  11      165.88      139.44     17.94 o 
  -3   7  11      260.89      273.14     31.51 o 
  -1   7  11       13.90       16.16      1.75 o 
   1   7  11      197.93      196.64     16.45 o 
   3   7  11       50.53       48.70      2.70 o 
   5   7  11       91.25       86.01      9.73 o 
   7   7  11       11.09        7.14      1.66 o 
 -10   8  11        8.65       15.26      1.00 o 
  -8   8  11       58.94       58.63      2.91 o 
  -6   8  11      316.76      313.98     35.63 o 
  -4   8  11      659.51      699.30     67.39 o 
  -2   8  11      275.03      304.41     18.79 o 
   0   8  11      129.83      136.07     12.44 o 
   2   8  11       19.57       34.30      1.84 o 
   4   8  11      326.46      370.62     20.06 o 
   6   8  11        1.98        0.64      1.88 o 
  -9   9  11       79.32       81.39      3.95 o 
  -7   9  11      270.64      322.17     22.67 o 
  -5   9  11      104.45       99.16      8.02 o 
  -3   9  11      263.16      316.39     23.86 o 
  -1   9  11      689.92      780.31     58.03 o 
   1   9  11        1.43       15.58      3.77 o 
   3   9  11      418.96      486.52     14.53 o 
   5   9  11       61.67       82.76     10.97 o 
  -8  10  11      172.74      183.42      4.60 o 
  -6  10  11      146.75      147.82      3.18 o 
  -4  10  11        0.67       -0.08      2.08 o 
  -2  10  11       54.36       77.16      3.68 o 
   0  10  11      192.76      208.09      8.46 o 
   2  10  11       56.41       74.71      1.91 o 
   4  10  11       23.00       18.48      1.33 o 
  -7  11  11       40.20       31.78      1.27 o 
  -5  11  11        0.72        2.44      1.94 o 
  -3  11  11       21.63       26.72      1.51 o 
  -1  11  11        6.07       13.72      5.61 o 
   1  11  11        0.08        1.03      1.42 o 
   3  11  11        2.91        3.90      1.03 o 
  -4  12  11        9.68        7.25      1.24 o 
  -2  12  11      348.17      347.98      5.91 o 
   0  12  11        1.80        3.18      1.54 o 
   2  12  11       35.38       44.71      1.88 o 
 -12   0  12       16.96        8.05      1.46 o 
 -10   0  12      165.88      160.72      4.38 o 
  -8   0  12      109.49       82.24      3.26 o 
  -6   0  12      666.37      635.92     11.60 o 
  -4   0  12      865.37      674.90     11.72 o 
  -2   0  12      403.45      417.18     28.48 o 
   0   0  12      429.72      415.42     22.11 o 
   2   0  12      378.68      362.58      6.15 o 
   4   0  12       69.56       83.81      3.34 o 
   6   0  12      106.54      119.38      3.52 o 
   8   0  12        3.54        2.91      1.37 o 
 -11   1  12       61.82       49.21      1.63 o 
  -9   1  12       70.08       65.87      9.08 o 
  -7   1  12       30.77       23.22      6.81 o 
  -5   1  12      147.15      148.90     15.27 o 
  -3   1  12      426.34      425.09     30.19 o 
  -1   1  12     3023.16     3181.12    185.17 o 
   1   1  12       95.84      103.54      2.94 o 
   3   1  12       14.55       11.52      1.42 o 
   5   1  12      444.79      413.31     23.37 o 
   7   1  12      411.98      310.21     17.25 o 
   9   1  12        8.08        5.39      0.79 o 
 -12   2  12       41.51       44.60      4.71 o 
 -10   2  12        0.65        1.82      1.50 o 
  -8   2  12        0.23        0.61      2.01 o 
  -6   2  12      131.12       98.57     20.76 o 
  -4   2  12       45.97       64.52      7.25 o 
  -2   2  12      280.55      311.44     29.66 o 
   0   2  12     1134.45     1264.25     80.20 o 
   2   2  12      355.47      375.27     11.65 o 
   4   2  12        6.87        1.62      2.28 o 
   6   2  12        5.85        8.17      3.94 o 
   8   2  12        0.27        0.56      1.93 o 
 -11   3  12      174.26      135.16     20.44 o 
  -9   3  12       86.35       84.06      4.67 o 
  -7   3  12     1129.73     1038.54     30.53 o 
  -5   3  12      595.80      571.28     98.95 o 
  -3   3  12        4.13        7.46      1.86 o 
  -1   3  12      740.60      844.51    107.93 o 
   1   3  12      412.47      419.90     18.44 o 
   3   3  12      201.26      182.31     12.24 o 
   5   3  12     1050.15      943.74     84.76 o 
   7   3  12      440.36      365.09     14.28 o 
 -12   4  12       51.21       40.00      5.48 o 
 -10   4  12      329.78      333.24     16.06 o 
  -8   4  12      161.66      163.40      3.64 o 
  -6   4  12      377.95      378.81     40.21 o 
  -4   4  12      128.91      130.40     10.88 o 
  -2   4  12      227.43      266.56     12.63 o 
   0   4  12      682.05      766.75     65.71 o 
   2   4  12     1300.27     1400.89     82.00 o 
   4   4  12      322.29      307.29     19.37 o 
   6   4  12      185.07      175.63     20.44 o 
   8   4  12       14.43       11.03      1.28 o 
 -11   5  12       43.85       52.50      1.48 o 
  -9   5  12       15.83       11.38      1.36 o 
  -7   5  12      113.48      111.72     12.69 o 
  -5   5  12        5.14        8.00      2.73 o 
  -3   5  12        0.33        0.62      2.46 o 
  -1   5  12      287.53      298.97     23.74 o 
   1   5  12       62.31       50.04      4.24 o 
   3   5  12       21.51       18.66      1.93 o 
   5   5  12       46.14       39.17      4.10 o 
   7   5  12       69.89       69.16     12.36 o 
 -10   6  12       30.59       23.72      1.29 o 
  -8   6  12        8.94       10.93      1.20 o 
  -6   6  12       74.26       87.35     11.17 o 
  -4   6  12       14.87       24.25      5.35 o 
  -2   6  12        0.18        4.19      1.87 o 
   0   6  12       51.25       46.04      4.54 o 
   2   6  12      201.82      242.76     13.36 o 
   4   6  12       65.81       79.27      2.18 o 
   6   6  12      115.26      125.68     16.05 o 
  -9   7  12      104.52      116.07      8.47 o 
  -7   7  12      202.51      201.02     13.79 o 
  -5   7  12      110.02      136.63     15.01 o 
  -3   7  12       87.97       95.07      7.29 o 
  -1   7  12       87.89      115.00     12.43 o 
   1   7  12      304.05      357.49     31.80 o 
   3   7  12      130.38      148.80     10.81 o 
   5   7  12      333.38      366.20     43.55 o 
   7   7  12      164.49      164.20     21.06 o 
  -8   8  12       49.95       46.29      3.11 o 
  -6   8  12      362.20      403.15     36.79 o 
  -4   8  12      186.30      228.47     17.13 o 
  -2   8  12       34.74       34.53      1.87 o 
   0   8  12      313.05      349.74     24.66 o 
   2   8  12      207.44      231.30     22.77 o 
   4   8  12       21.06       20.46      3.17 o 
   6   8  12      110.90      116.34     12.70 o 
  -7   9  12        5.21        1.78      1.90 o 
  -5   9  12       31.11       34.01      2.87 o 
  -3   9  12        3.23        5.16      2.48 o 
  -1   9  12       13.36       24.04      1.60 o 
   1   9  12       15.56       16.97      1.45 o 
   3   9  12       91.31      107.28      3.17 o 
   5   9  12       11.45       21.59      1.76 o 
  -6  10  12      273.63      268.41     11.19 o 
  -4  10  12      231.06      234.13     13.37 o 
  -2  10  12       10.57       21.16      4.49 o 
   0  10  12       52.84       60.68      4.16 o 
   2  10  12       39.41       38.40      3.04 o 
  -5  11  12      278.24      312.01     13.78 o 
  -3  11  12      190.98      183.84     10.96 o 
  -1  11  12       47.32       49.24      1.45 o 
   1  11  12      143.87      154.77      3.35 o 
 -11   1  13       48.72       54.28      2.01 o 
  -9   1  13      132.91       82.99     13.17 o 
  -7   1  13      485.22      396.52     94.44 o 
  -5   1  13       36.60       39.27      6.72 o 
  -3   1  13     1520.95     1569.31    111.33 o 
  -1   1  13       33.76       37.47      1.79 o 
   1   1  13       24.50       29.26      1.42 o 
   3   1  13      329.80      319.97      4.57 o 
   5   1  13      154.92      151.89      9.01 o 
   7   1  13      116.40       89.41      5.83 o 
 -10   2  13        0.51        2.72      1.27 o 
  -8   2  13      677.99      610.96      7.11 o 
  -6   2  13      371.43      262.80     55.91 o 
  -4   2  13      698.66      745.90     53.94 o 
  -2   2  13       85.34       87.29      6.05 o 
   0   2  13        1.12        7.65      4.32 o 
   2   2  13      583.39      626.74     23.31 o 
   4   2  13      293.88      305.84     17.11 o 
   6   2  13       12.05       13.80      1.27 o 
 -11   3  13        0.01       -0.13      1.54 o 
  -9   3  13        2.92        6.26      1.27 o 
  -7   3  13        2.76        7.35      1.88 o 
  -5   3  13      114.30      111.86     16.20 o 
  -3   3  13     1041.91     1082.15     64.74 o 
  -1   3  13       47.93       65.74      4.07 o 
   1   3  13       81.88       86.24      3.39 o 
   3   3  13      746.97      762.35     49.76 o 
   5   3  13      596.28      522.41     41.98 o 
   7   3  13        1.48        0.73      1.39 o 
 -10   4  13       19.43       15.16      1.24 o 
  -8   4  13       35.34       37.49      2.91 o 
  -6   4  13      126.64      114.18      7.00 o 
  -4   4  13       11.08       17.26      1.45 o 
  -2   4  13        0.20        1.64      2.56 o 
   0   4  13      166.30      168.05     18.07 o 
   2   4  13        1.33        4.93      5.09 o 
   4   4  13       20.23       26.22      3.66 o 
   6   4  13       16.78       16.15      1.22 o 
  -9   5  13      171.88      155.28      4.17 o 
  -7   5  13       25.24       32.57      6.00 o 
  -5   5  13        0.48        2.42      1.23 o 
  -3   5  13      413.03      439.30     48.54 o 
  -1   5  13      218.92      242.56     23.33 o 
   1   5  13        7.26        4.20      3.55 o 
   3   5  13      807.81      885.00      8.26 o 
   5   5  13      385.54      393.51     18.64 o 
  -8   6  13      244.46      222.90     15.84 o 
  -6   6  13        9.99       14.65      1.13 o 
  -4   6  13        0.84        3.01      1.84 o 
  -2   6  13      368.68      392.29     33.82 o 
   0   6  13      137.81      158.75     18.23 o 
   2   6  13      324.68      342.04     18.34 o 
   4   6  13      221.36      247.21      4.26 o 
   6   6  13        4.70        3.72      1.24 o 
  -9   7  13       18.10       25.38      0.94 o 
  -7   7  13        6.62        8.35      0.99 o 
  -5   7  13       44.83       44.75      4.15 o 
  -3   7  13       63.74       88.22      5.66 o 
  -1   7  13      267.41      315.88     18.41 o 
   1   7  13      405.16      454.74     30.75 o 
   3   7  13       27.64       26.88      3.38 o 
   5   7  13       40.04       42.64      4.11 o 
  -8   8  13       65.26       72.14      7.03 o 
  -6   8  13        0.08        2.19      1.67 o 
  -4   8  13      414.36      431.07     41.80 o 
  -2   8  13      113.61      111.83      2.53 o 
   0   8  13       43.68       40.28      7.45 o 
   2   8  13       51.45       71.57      1.69 o 
   4   8  13      318.96      343.17     11.42 o 
  -5   9  13        4.94        4.45      1.88 o 
  -3   9  13      377.91      392.27     37.31 o 
  -1   9  13      126.14      140.89     14.42 o 
   1   9  13        0.40        0.37      1.57 o 
  -4  10  13       15.06        5.65      1.71 o 
  -2  10  13      126.57      127.74      5.54 o 
   0  10  13       62.21       69.01      2.23 o 
 -10   0  14      235.99      204.89      5.08 o 
  -8   0  14       32.98       25.10      2.14 o 
  -6   0  14      899.57      847.16     12.27 o 
  -4   0  14       19.80       22.86      2.57 o 
  -2   0  14       18.66       23.14      1.66 o 
   0   0  14      550.06      563.14      8.21 o 
   2   0  14      268.49      240.59      4.50 o 
   4   0  14        7.51       17.55      1.80 o 
   6   0  14      132.87      143.30      3.95 o 
  -9   1  14       42.94       41.59      6.00 o 
  -7   1  14      194.86      144.59     39.30 o 
  -5   1  14      644.67      636.34     24.94 o 
  -3   1  14      268.98      270.00     14.20 o 
  -1   1  14       15.55       17.56      1.27 o 
   1   1  14      384.28      368.47      3.93 o 
   3   1  14      133.05      120.46      4.95 o 
   5   1  14       98.05      105.13      5.62 o 
 -10   2  14       20.52       17.39      1.15 o 
  -8   2  14       62.62       53.50      2.31 o 
  -6   2  14        3.60        1.74      3.68 o 
  -4   2  14      350.81      336.66     20.64 o 
  -2   2  14       36.60       28.45      1.44 o 
   0   2  14       30.38       24.87      1.69 o 
   2   2  14        0.85        3.18      1.31 o 
   4   2  14        1.89       -1.64      1.64 o 
  -9   3  14        1.27        7.52      1.54 o 
  -7   3  14       12.11        8.97      2.23 o 
  -5   3  14     1467.36     1336.46    191.22 o 
  -3   3  14        1.03       11.12      2.76 o 
  -1   3  14      114.98      125.98     14.15 o 
   1   3  14      452.45      456.87     19.50 o 
   3   3  14      171.49      155.28      8.70 o 
   5   3  14      315.96      309.30     24.47 o 
  -8   4  14       87.03       83.46      6.90 o 
  -6   4  14       13.37       13.70      1.23 o 
  -4   4  14        5.85       11.48      1.41 o 
  -2   4  14      337.92      354.45     13.48 o 
   0   4  14      495.12      498.65     10.67 o 
   2   4  14      107.06      110.19      4.63 o 
   4   4  14       30.80       32.21      2.18 o 
  -7   5  14        2.53        2.11      1.12 o 
  -5   5  14       31.08       41.31      3.32 o 
  -3   5  14        0.05        3.02      2.70 o 
  -1   5  14      256.29      247.51     14.45 o 
   1   5  14       55.68       57.03      5.78 o 
   3   5  14       63.73       70.50      1.71 o 
  -6   6  14       22.52       23.69      1.59 o 
  -4   6  14       59.54       66.09      5.27 o 
  -2   6  14        0.20        2.47      1.57 o 
   0   6  14        0.64        0.28      1.99 o 
   2   6  14       20.58       22.40      1.35 o 
  -5   7  14      227.98      212.42     24.86 o 
  -3   7  14        2.00        7.39      1.24 o 
  -1   7  14       39.27       44.54      3.64 o 
   1   7  14      387.14      422.57     20.19 o 
  -4   8  14      154.33      143.03     16.58 o 
  -2   8  14        7.22       11.30      3.25 o 
   0   8  14      230.98      220.39     22.37 o 
  -7   1  15      340.81      268.18     50.65 o 
  -5   1  15       65.05       50.75      1.75 o 
  -3   1  15      105.43       92.36      3.01 o 
  -1   1  15      237.75      215.71      3.45 o 
   1   1  15       94.13       84.62      1.30 o 
   3   1  15      127.72      144.96      4.67 o 
  -6   2  15        2.45        3.27      4.15 o 
  -4   2  15      332.24      334.30     18.16 o 
  -2   2  15      322.18      314.87      8.44 o 
   0   2  15        0.40        0.41      1.72 o 
   2   2  15      145.98      149.40      6.72 o 
  -7   3  15       29.82       29.14      1.33 o 
  -5   3  15       72.50       57.59      4.93 o 
  -3   3  15      106.33      122.64      3.39 o 
  -1   3  15        9.43       10.71      1.24 o 
   1   3  15       25.46       29.74      1.71 o 
   3   3  15      246.07      239.57     16.92 o 
  -6   4  15       81.97       83.99      5.63 o 
  -4   4  15      212.53      183.95      7.45 o 
  -2   4  15        1.87       -0.98      1.91 o 
   0   4  15       12.64       12.11      2.53 o 
   2   4  15       17.18       19.38      1.18 o 
  -5   5  15        1.72        0.36      1.33 o 
  -3   5  15       84.01       78.10      3.30 o 
  -1   5  15      109.33      108.57      6.39 o 
   1   5  15       14.27       18.52      2.40 o 
  -4   6  15       85.79       85.26      2.74 o 
  -2   6  15      126.08      112.37      7.55 o 
  -4   0  16      243.72      217.87      4.82 o 
  -2   0  16       83.78       73.92      2.96 o 
  -3   1  16        9.10        8.49      1.28 o 
  -1   1  16       37.83       34.83      1.10 o 
                                                 
